# Supplementary material for: Why Lyme disease is common in the northern US, but rare in the south: The roles of host choice, host-seeking behavior, and tick density
Source: PLoS Biol. 2021 Jan 28;19(1):e3001066. doi: 10.1371/journal.pbio.3001066 (PMC7842935; doi:10.1371/journal.pbio.3001066)
Supplement: S1 Data — Samples taken from 9 sites. AEDC, Arnold Air Force Base, Tennessee; CACO, Cape Cod National Seashore, Massachusetts; FTM, Fort McCoy, Wisconsin; MNWR, Mattamuskeet National Wildlife Refuge, North Carolina; NJ, scattered oak/pine barrens sites in central New Jersey; OTNF, Oakmulgee Talladega National Forest, Alabama; SRS, Savannah River Site, South Carolina; Rhode Island, scattered sites in southern Rhode Island; TTRS, Tall Timbers Research Station, Florida. Binomial 95% confidence intervals calculated using the estimator at the website http://vassarstats.net/prop1.html based on [51,52]. (XLSX) [file pbio.3001066.s005.xlsx]

## Sheet: prevalence
Lyme gradients study – Borrelia burgdorferi infection prevalence in questing Ixodes scapularis
Site	State	Stage	Collected on arrays	% tested	Final data				95% confidence limits
					# tested	# positive	# negative	prevalence	lower	upper
FTM	WI	adults	1357	0.54	730	255	475	0.349	0.316	0.385
CACO	MA	adults	325	0.686154	225	152	65	0.676	0.612	0.733
RI	RI	adults	66	0.424242	27	9	18	0.333	0.186	0.522
NJ	NJ	adults	14	1	14	10	4	0.714	0.454	0.883
MNWR	NC	adults	254	0.933071	237	3	234	0.013	0.004	0.037
AEDC	TN	adults	109	0.559633	61	0	61	0	0	0.059
SRS	SC	adults	49	0.122449	6	0	6	0	0	0.39
OTNF	AL	adults	21	0.809524	17	0	17	0	0	0.184
TTRS	FL	adults	1044	0.505747	528	1	527	0.00189394	0.0003	0.011
