# Supplementary material for: Why Lyme disease is common in the northern US, but rare in the south: The roles of host choice, host-seeking behavior, and tick density
Source: PLoS Biol. 2021 Jan 28;19(1):e3001066. doi: 10.1371/journal.pbio.3001066 (PMC7842935; doi:10.1371/journal.pbio.3001066)
Supplement: S2 Data — “Best estimate” based on field identifications and counts corrected by morphological identifications in lab (database date: 7 March 2017). (XLSX) [file pbio.3001066.s006.xlsx]

## Sheet: raw data
	VERSION 170307 Includes GPSK150821 and KIMSue1012Prevalence tests. TTRS completed. Other Ixodes completed.						I. scapularis "Best Estimate"				# Bb tested LL	# Bb tested NN	# Bb tested MM	# Bb tested FF
Record#	Date	Site	Array	Transect	Section	Drag-Flag	LL	NN	MM	FF	# Bb tested LL	# Bb tested NN	# Bb tested MM	# Bb tested FF
1	2010-06-24	AEDC	1	1	All	Drag	0	0	0	0
2	2010-06-24	AEDC	1	2	All	Drag	0	0	0	0
3	2010-06-24	AEDC	1	3	All	Drag	0	0	0	0
4	2010-06-24	AEDC	1	4	All	Drag	0	0	0	0
5	2010-06-24	AEDC	1	5	All	Drag	0	0	0	0
6	2010-06-24	AEDC	1	6	All	Drag	0	0	0	0
7	2010-06-24	AEDC	1	7	All	Drag	0	0	0	0
8	2010-06-24	AEDC	1	8	All	Drag	0	0	0	0
9	2010-07-05	AEDC	1	1	All	Drag	0	0	0	0
10	2010-07-05	AEDC	1	2	All	Drag	0	0	0	0
11	2010-07-05	AEDC	1	3	All	Drag	0	0	0	0
12	2010-07-05	AEDC	1	4	All	Drag	0	0	0	0
13	2010-07-05	AEDC	1	5	All	Drag	0	0	0	0
14	2010-07-05	AEDC	1	6	All	Drag	0	0	0	0
15	2010-07-05	AEDC	1	7	All	Drag	0	0	0	0
16	2010-07-05	AEDC	1	8	All	Drag	0	0	0	0
17	2010-07-22	AEDC	1	1	All	Drag	0	0	0	0
18	2010-07-22	AEDC	1	2	All	Drag	0	0	0	0
19	2010-07-22	AEDC	1	3	All	Drag	0	0	0	0
20	2010-07-22	AEDC	1	4	All	Drag	0	0	0	0
21	2010-07-22	AEDC	1	5	All	Drag	0	0	0	0
22	2010-07-22	AEDC	1	6	All	Drag	0	0	0	0
23	2010-07-22	AEDC	1	7	All	Drag	0	0	0	0
24	2010-07-22	AEDC	1	8	All	Drag	0	0	0	0
25	2010-08-05	AEDC	1	1	All	Drag	0	0	0	0
26	2010-08-05	AEDC	1	2	All	Drag	0	0	0	0
27	2010-08-05	AEDC	1	3	All	Drag	0	0	0	0
28	2010-08-05	AEDC	1	4	All	Drag	0	0	0	0
29	2010-08-05	AEDC	1	5	All	Drag	0	0	0	0
30	2010-08-05	AEDC	1	6	All	Drag	0	0	0	0
31	2010-08-05	AEDC	1	7	All	Drag	0	0	0	0
32	2010-08-05	AEDC	1	8	All	Drag	0	0	0	0
33	2010-08-17	AEDC	1	1	All	Drag	0	0	0	0
34	2010-08-17	AEDC	1	2	All	Drag	0	0	0	0
35	2010-08-17	AEDC	1	3	All	Drag	0	0	0	0
36	2010-08-17	AEDC	1	4	All	Drag	0	0	0	0
37	2010-08-17	AEDC	1	5	All	Drag	0	0	0	0
38	2010-08-17	AEDC	1	6	All	Drag	0	1	0	0
39	2010-08-17	AEDC	1	7	All	Drag	0	0	0	0
40	2010-08-17	AEDC	1	8	All	Drag	0	0	0	0
41	2010-09-04	AEDC	1	1	All	Drag	0	0	0	0
42	2010-09-04	AEDC	1	2	All	Drag	0	0	0	0
43	2010-09-04	AEDC	1	3	All	Drag	0	0	0	0
44	2010-09-04	AEDC	1	4	All	Drag	0	0	0	0
45	2010-09-04	AEDC	1	5	All	Drag	0	0	0	0
46	2010-09-04	AEDC	1	6	All	Drag	0	0	0	0
47	2010-09-04	AEDC	1	7	All	Drag	0	0	0	0
48	2010-09-04	AEDC	1	8	All	Drag	0	0	0	0
49	2010-10-06	AEDC	1	1	All	Drag	0	0	0	0
50	2010-10-06	AEDC	1	2	All	Drag	0	0	0	0
51	2010-10-06	AEDC	1	3	All	Drag	0	0	0	0
52	2010-10-06	AEDC	1	4	All	Drag	0	0	0	0
53	2010-10-06	AEDC	1	5	All	Drag	0	0	0	0
54	2010-10-06	AEDC	1	6	All	Drag	0	0	0	0
55	2010-10-06	AEDC	1	7	All	Drag	0	0	0	0
56	2010-10-06	AEDC	1	8	All	Drag	0	0	0	0
57	2010-10-08	AEDC	1	2	All	Drag	0	0	0	0
58	2010-10-08	AEDC	1	3	All	Drag	0	0	0	0
59	2010-10-08	AEDC	1	4	All	Drag	0	0	0	0
60	2010-10-08	AEDC	1	8	All	Drag	0	0	0	1
61	2010-10-27	AEDC	1	1	All	Drag	0	0	0	0
62	2010-10-27	AEDC	1	2	All	Drag	0	0	0	0
63	2010-10-27	AEDC	1	3	All	Drag	0	0	0	0
64	2010-10-27	AEDC	1	4	All	Drag	0	0	0	0
65	2010-10-27	AEDC	1	5	All	Drag	0	0	0	0
66	2010-10-27	AEDC	1	6	All	Drag	0	0	0	1
67	2010-10-27	AEDC	1	7	All	Drag	0	0	0	0
68	2010-10-27	AEDC	1	8	All	Drag	0	0	0	0
69	2010-11-29	AEDC	1	1	All	Drag	0	0	0	1
70	2010-11-29	AEDC	1	2	All	Drag	0	0	0	0
71	2010-11-29	AEDC	1	3	All	Drag	0	0	0	0
72	2010-11-29	AEDC	1	4	All	Drag	0	0	0	0
73	2010-11-29	AEDC	1	5	All	Drag	0	0	1	0			1
74	2010-11-29	AEDC	1	6	All	Drag	0	0	0	0
75	2010-11-29	AEDC	1	7	All	Drag	0	0	1	0			1
76	2010-11-29	AEDC	1	8	All	Drag	0	0	0	1				1
77	2011-01-29	AEDC	1	1	All	Drag	0	0	0	0
78	2011-01-29	AEDC	1	2	All	Drag	0	0	0	0
79	2011-01-29	AEDC	1	3	All	Drag	0	0	0	0
80	2011-01-29	AEDC	1	4	All	Drag	0	0	0	0
81	2011-01-29	AEDC	1	5	All	Drag	0	0	0	0
82	2011-01-29	AEDC	1	6	All	Drag	0	0	0	0
83	2011-01-29	AEDC	1	7	All	Drag	0	0	0	0
84	2011-01-29	AEDC	1	8	All	Drag	0	0	0	0
85	2011-03-01	AEDC	1	1	All	Drag	0	0	0	0
86	2011-03-01	AEDC	1	2	All	Drag	0	0	0	0
87	2011-03-01	AEDC	1	3	All	Drag	0	0	0	0
88	2011-03-01	AEDC	1	4	All	Drag	0	0	0	0
89	2011-03-01	AEDC	1	5	All	Drag	0	0	0	0
90	2011-03-01	AEDC	1	6	All	Drag	0	0	0	0
91	2011-03-01	AEDC	1	7	All	Drag	0	0	0	1
92	2011-03-01	AEDC	1	8	All	Drag	0	0	0	0
93	2011-04-13	AEDC	1	1	All	Drag	0	0	0	0
94	2011-04-13	AEDC	1	2	All	Drag	0	0	0	0
95	2011-04-13	AEDC	1	3	All	Drag	0	0	0	0
96	2011-04-13	AEDC	1	4	All	Drag	0	0	0	0
97	2011-04-13	AEDC	1	5	All	Drag	0	0	0	0
98	2011-04-13	AEDC	1	6	All	Drag	0	0	0	0
99	2011-04-13	AEDC	1	7	All	Drag	0	0	0	0
100	2011-04-13	AEDC	1	8	All	Drag	0	0	0	0
101	2011-05-02	AEDC	1	1	All	Flag	0	0	0	0
102	2011-05-02	AEDC	1	2	All	Drag	0	0	0	0
103	2011-05-02	AEDC	1	3	All	Flag	0	0	0	0
104	2011-05-02	AEDC	1	4	All	Drag	0	0	0	0
105	2011-05-02	AEDC	1	5	All	Flag	0	0	0	0
106	2011-05-02	AEDC	1	6	All	Drag	0	0	0	0
107	2011-05-02	AEDC	1	7	All	Flag	0	0	0	0
108	2011-05-02	AEDC	1	8	All	Drag	0	0	0	0
109	2011-05-24	AEDC	1	1	All	Flag	0	0	0	0
110	2011-05-24	AEDC	1	2	All	Drag	0	0	0	0
111	2011-05-24	AEDC	1	3	All	Flag	0	0	0	0
112	2011-05-24	AEDC	1	4	All	Drag	0	0	0	0
113	2011-05-24	AEDC	1	5	All	Flag	0	0	0	0
114	2011-05-24	AEDC	1	6	All	Drag	0	0	0	0
115	2011-05-24	AEDC	1	7	All	Flag	0	0	0	0
116	2011-05-24	AEDC	1	8	All	Drag	0	0	0	0
117	2011-06-14	AEDC	1	1	All	Drag	0	0	0	0
118	2011-06-14	AEDC	1	2	All	Flag	0	0	0	0
119	2011-06-14	AEDC	1	3	All	Drag	0	2	0	0
120	2011-06-14	AEDC	1	4	All	Flag	0	0	0	0
121	2011-06-14	AEDC	1	5	All	Drag	0	2	0	0		2
122	2011-06-14	AEDC	1	6	All	Flag	0	0	0	0
123	2011-06-14	AEDC	1	7	All	Drag	0	1	0	0		1
124	2011-06-14	AEDC	1	8	All	Flag	0	0	0	0
125	2011-07-12	AEDC	1	1	All	Drag	0	0	0	0
126	2011-07-12	AEDC	1	2	All	Flag	0	0	0	0
127	2011-07-12	AEDC	1	3	All	Drag	0	0	0	0
128	2011-07-12	AEDC	1	4	All	Flag	0	0	0	0
129	2011-07-13	AEDC	1	5	All	Drag	0	0	0	0
130	2011-07-13	AEDC	1	6	All	Flag	0	0	0	0
131	2011-07-13	AEDC	1	7	All	Drag	0	0	0	0
132	2011-07-13	AEDC	1	8	All	Flag	0	0	0	0
133	2011-08-14	AEDC	1	1	All	Flag	0	0	0	0
134	2011-08-14	AEDC	1	2	All	Drag	0	0	0	0
135	2011-08-14	AEDC	1	3	All	Flag	0	0	0	0
136	2011-08-14	AEDC	1	4	All	Drag	0	0	0	0
137	2011-08-14	AEDC	1	5	All	Flag	0	0	0	0
138	2011-08-14	AEDC	1	6	All	Drag	0	0	0	0
139	2011-08-14	AEDC	1	7	All	Flag	0	0	0	0
140	2011-08-14	AEDC	1	8	All	Drag	0	0	0	0
141	2011-09-10	AEDC	1	1	All	Flag	0	0	0	0
142	2011-09-10	AEDC	1	2	All	Drag	0	0	0	0
143	2011-09-10	AEDC	1	3	All	Flag	0	0	0	0
144	2011-09-10	AEDC	1	4	All	Drag	0	0	0	0
145	2011-09-10	AEDC	1	5	All	Flag	0	0	0	0
146	2011-09-10	AEDC	1	6	All	Drag	0	0	0	0
147	2011-09-10	AEDC	1	7	All	Flag	0	0	0	0
148	2011-09-10	AEDC	1	8	All	Drag	0	0	0	0
149	2011-10-04	AEDC	1	1	All	Flag	0	0	0	0
150	2011-10-04	AEDC	1	2	All	Drag	0	0	0	0
151	2011-10-04	AEDC	1	3	All	Flag	0	0	0	0
152	2011-10-04	AEDC	1	4	All	Drag	0	0	0	0
153	2011-10-04	AEDC	1	5	All	Flag	0	0	0	0
154	2011-10-04	AEDC	1	6	All	Drag	0	0	0	0
155	2011-10-04	AEDC	1	7	All	Flag	0	0	0	0
156	2011-10-04	AEDC	1	8	All	Drag	0	0	0	0
157	2011-10-29	AEDC	1	1	All	Flag	0	0	2	0
158	2011-10-29	AEDC	1	2	All	Flag	0	0	2	0
159	2011-10-29	AEDC	1	3	All	Flag	0	0	1	1
160	2011-10-29	AEDC	1	4	All	Flag	0	0	0	1
161	2011-10-29	AEDC	1	5	All	Drag	0	0	0	1
162	2011-10-29	AEDC	1	6	All	Drag	0	0	0	0
163	2011-10-29	AEDC	1	7	All	Drag	0	0	0	0
164	2011-10-29	AEDC	1	8	All	Drag	0	0	0	0
165	2011-12-08	AEDC	1	1	All	Flag	0	0	0	0
166	2011-12-08	AEDC	1	3	All	Flag	0	0	0	0
167	2011-12-08	AEDC	1	5	All	Flag	0	0	0	0
168	2011-12-08	AEDC	1	7	All	Flag	0	0	0	0
169	2011-12-11	AEDC	1	2	All	Drag	0	0	0	0
170	2011-12-11	AEDC	1	4	All	Drag	0	0	0	0
171	2011-12-11	AEDC	1	6	All	Drag	0	0	0	0
172	2011-12-11	AEDC	1	8	All	Drag	0	0	0	0
173	2012-01-14	AEDC	1	1	All	Drag	0	0	0	0
174	2012-01-14	AEDC	1	2	All	Flag	0	0	0	0
175	2012-01-14	AEDC	1	3	All	Drag	0	0	0	0
176	2012-01-14	AEDC	1	4	All	Flag	0	0	0	0
177	2012-01-14	AEDC	1	5	All	Flag	0	0	0	0
178	2012-01-14	AEDC	1	6	All	Flag	0	0	0	0
179	2012-01-14	AEDC	1	7	All	Drag	0	0	0	0
180	2012-01-14	AEDC	1	8	All	Flag	0	0	0	0
181	2012-02-12	AEDC	1	1	All	Flag	0	0	0	0
182	2012-02-12	AEDC	1	2	All	Drag	0	0	0	0
183	2012-02-12	AEDC	1	3	All	Flag	0	0	0	0
184	2012-02-12	AEDC	1	4	All	Drag	0	0	0	0
185	2012-02-12	AEDC	1	5	All	Flag	0	0	0	0
186	2012-02-12	AEDC	1	6	All	Drag	0	0	0	0
187	2012-02-12	AEDC	1	7	All	Flag	0	0	0	0
188	2012-02-12	AEDC	1	8	All	Drag	0	0	0	0
189	2012-03-11	AEDC	1	1	All	Drag	0	0	0	0
190	2012-03-11	AEDC	1	2	All	Flag	0	0	0	0
191	2012-03-11	AEDC	1	3	All	Drag	0	0	0	0
192	2012-03-11	AEDC	1	4	All	Flag	0	0	0	0
193	2012-03-11	AEDC	1	5	All	Flag	0	0	0	0
194	2012-03-11	AEDC	1	6	All	Drag	0	0	0	0
195	2012-03-11	AEDC	1	7	All	Flag	0	0	0	1
196	2012-03-11	AEDC	1	8	All	Drag	0	0	0	0
197	2012-04-14	AEDC	1	1	All	Drag	0	0	0	0
198	2012-04-14	AEDC	1	2	All	Flag	0	0	0	0
199	2012-04-14	AEDC	1	3	All	Drag	0	0	0	0
200	2012-04-14	AEDC	1	4	All	Flag	0	0	0	0
201	2012-04-14	AEDC	1	5	All	Flag	0	0	0	0
202	2012-04-14	AEDC	1	6	All	Drag	0	0	0	0
203	2012-04-14	AEDC	1	7	All	Flag	0	0	1	0
204	2012-04-14	AEDC	1	8	All	Drag	0	0	0	0
205	2012-05-05	AEDC	1	1	All	Flag	0	1	0	0
206	2012-05-05	AEDC	1	2	All	Drag	0	0	0	0
207	2012-05-05	AEDC	1	3	All	Flag	0	0	0	0
208	2012-05-05	AEDC	1	4	All	Flag	0	0	0	0
209	2012-05-05	AEDC	1	5	All	Drag	0	0	0	0
210	2012-05-05	AEDC	1	6	All	Flag	0	0	0	0
211	2012-05-05	AEDC	1	7	All	Drag	0	0	0	0
212	2012-05-05	AEDC	1	8	All	Drag	0	0	0	0
213	2012-06-08	AEDC	1	1	All	Drag	0	0	0	0
214	2012-06-08	AEDC	1	2	All	Flag	0	0	0	0
215	2012-06-08	AEDC	1	3	All	Drag	0	0	0	0
216	2012-06-08	AEDC	1	4	All	Flag	0	0	0	0
217	2012-06-08	AEDC	1	5	All	Drag	0	0	0	0
218	2012-06-08	AEDC	1	6	All	Flag	0	0	0	0
219	2012-06-08	AEDC	1	7	All	Drag	0	0	0	0
220	2012-06-08	AEDC	1	8	All	Flag	0	0	0	0
221	2012-07-07	AEDC	1	1	All	Flag	0	0	0	0
222	2012-07-07	AEDC	1	2	All	Drag	0	0	0	0
223	2012-07-07	AEDC	1	3	All	Flag	0	0	0	0
224	2012-07-07	AEDC	1	4	All	Drag	0	0	0	0
225	2012-07-07	AEDC	1	5	All	Flag	0	0	0	0
226	2012-07-07	AEDC	1	6	All	Drag	0	0	0	0
227	2012-07-07	AEDC	1	7	All	Flag	0	0	0	0
228	2012-07-07	AEDC	1	8	All	Drag	0	0	0	0
229	2012-08-11	AEDC	1	1	All	Drag	0	0	0	0
230	2012-08-11	AEDC	1	2	All	Flag	0	0	0	0
231	2012-08-11	AEDC	1	3	All	Drag	0	0	0	0
232	2012-08-11	AEDC	1	4	All	Flag	0	0	0	0
233	2012-08-11	AEDC	1	5	All	Drag	0	0	0	0
234	2012-08-11	AEDC	1	6	All	Flag	0	0	0	0
235	2012-08-11	AEDC	1	7	All	Drag	0	0	0	0
236	2012-08-11	AEDC	1	8	All	Flag	0	0	0	0
237	2012-09-07	AEDC	1	1	All	Drag	0	0	0	0
238	2012-09-07	AEDC	1	2	All	Flag	0	0	0	0
239	2012-09-07	AEDC	1	3	All	Drag	0	0	0	0
240	2012-09-07	AEDC	1	4	All	Flag	0	0	0	0
241	2012-09-07	AEDC	1	5	All	Drag	0	0	0	0
242	2012-09-07	AEDC	1	6	All	Flag	0	0	0	0
243	2012-09-07	AEDC	1	7	All	Drag	0	0	0	0
244	2012-09-07	AEDC	1	8	All	Flag	0	0	0	0
245	2012-10-19	AEDC	1	1	All	Drag	0	0	0	0
246	2012-10-19	AEDC	1	2	All	Flag	0	0	0	0
247	2012-10-19	AEDC	1	3	All	Drag	0	0	0	0
248	2012-10-19	AEDC	1	4	All	Flag	0	0	0	0
249	2012-10-19	AEDC	1	5	All	Drag	0	0	0	0
250	2012-10-19	AEDC	1	6	All	Flag	0	0	0	0
251	2012-10-19	AEDC	1	7	All	Drag	0	0	0	0
252	2012-10-19	AEDC	1	8	All	Flag	0	0	1	0
253	2012-11-18	AEDC	1	1	All	Drag	0	0	0	0
254	2012-11-18	AEDC	1	2	All	Drag	0	0	0	0
255	2012-11-18	AEDC	1	3	All	Drag	0	0	1	0
256	2012-11-18	AEDC	1	4	All	Drag	0	0	0	0
257	2012-11-18	AEDC	1	5	All	Drag	0	0	0	0
258	2012-11-18	AEDC	1	6	All	Drag	0	0	1	0
259	2012-11-18	AEDC	1	7	All	Drag	0	0	0	0
260	2012-11-18	AEDC	1	8	All	Drag	0	0	1	0
261	2012-12-23	AEDC	1	1	All	Drag	0	0	0	0
262	2012-12-23	AEDC	1	2	All	Flag	0	0	0	0
263	2012-12-23	AEDC	1	3	All	Drag	0	0	1	0
264	2012-12-23	AEDC	1	4	All	Flag	0	0	0	0
265	2012-12-23	AEDC	1	5	All	Drag	0	0	0	0
266	2012-12-23	AEDC	1	6	All	Flag	0	0	0	0
267	2012-12-23	AEDC	1	7	All	Drag	0	0	0	1
268	2012-12-23	AEDC	1	8	All	Flag	0	0	0	0
269	2010-06-25	AEDC	2	1	All	Drag	0	0	0	0
270	2010-06-25	AEDC	2	2	All	Drag	0	0	0	0
271	2010-06-25	AEDC	2	3	All	Drag	0	0	0	0
272	2010-06-25	AEDC	2	4	All	Drag	0	0	0	0
273	2010-06-25	AEDC	2	5	All	Drag	0	0	0	0
274	2010-06-25	AEDC	2	6	All	Drag	0	0	0	0
275	2010-06-25	AEDC	2	7	All	Drag	0	0	0	0
276	2010-06-25	AEDC	2	8	All	Drag	0	0	0	0
277	2010-07-07	AEDC	2	1	All	Flag	0	0	0	0
278	2010-07-07	AEDC	2	2	All	Drag	0	0	0	0
279	2010-07-07	AEDC	2	3	All	Flag	0	1	0	0
280	2010-07-07	AEDC	2	4	All	Drag	0	1	0	0
281	2010-07-07	AEDC	2	5	All	Flag	0	0	0	0
282	2010-07-07	AEDC	2	6	All	Drag	0	0	0	0
283	2010-07-07	AEDC	2	7	All	Flag	0	0	0	0
284	2010-07-07	AEDC	2	8	All	Drag	0	0	0	0
285	2010-07-22	AEDC	2	1	All	Drag	0	0	0	0
286	2010-07-22	AEDC	2	2	All	Drag	0	0	0	0
287	2010-07-22	AEDC	2	3	All	Drag	0	0	0	0
288	2010-07-22	AEDC	2	4	All	Drag	0	0	0	0
289	2010-07-22	AEDC	2	5	All	Drag	0	0	0	0
290	2010-07-22	AEDC	2	6	All	Drag	0	0	0	0
291	2010-07-22	AEDC	2	7	All	Drag	0	0	0	0
292	2010-07-22	AEDC	2	8	All	Drag	0	0	0	0
293	2010-08-18	AEDC	2	1	All	Drag	0	0	0	0
294	2010-08-18	AEDC	2	2	All	Flag	0	0	0	0
295	2010-08-18	AEDC	2	3	All	Drag	0	0	0	0
296	2010-08-18	AEDC	2	4	All	Flag	0	0	0	0
297	2010-08-18	AEDC	2	5	All	Drag	0	0	0	0
298	2010-08-18	AEDC	2	6	All	Flag	0	0	0	0
299	2010-08-18	AEDC	2	7	All	Drag	0	0	0	0
300	2010-08-18	AEDC	2	8	All	Flag	0	0	0	0
301	2010-09-06	AEDC	2	1	All	Drag	0	0	0	0
302	2010-09-06	AEDC	2	2	All	Drag	0	0	0	0
303	2010-09-06	AEDC	2	3	All	Drag	0	0	0	0
304	2010-09-06	AEDC	2	4	All	Drag	0	0	0	0
305	2010-09-06	AEDC	2	5	All	Drag	0	0	0	0
306	2010-09-06	AEDC	2	6	All	Drag	0	0	0	0
307	2010-09-06	AEDC	2	7	All	Drag	0	0	0	0
308	2010-09-06	AEDC	2	8	All	Drag	0	0	0	0
309	2010-10-06	AEDC	2	1	All	Drag	0	0	0	0
310	2010-10-06	AEDC	2	2	All	Drag	0	0	0	0
311	2010-10-06	AEDC	2	3	All	Drag	0	0	0	0
312	2010-10-06	AEDC	2	4	All	Drag	0	0	0	0
313	2010-10-06	AEDC	2	5	All	Drag	0	0	0	0
314	2010-10-06	AEDC	2	6	All	Drag	0	0	0	2
315	2010-10-06	AEDC	2	7	All	Drag	0	0	0	0
316	2010-10-06	AEDC	2	8	All	Drag	0	0	0	0
317	2010-10-26	AEDC	2	1	All	Drag	0	0	0	1
318	2010-10-26	AEDC	2	2	All	Drag	0	0	0	0
319	2010-10-27	AEDC	2	3	All	Drag	0	0	0	1
320	2010-10-27	AEDC	2	4	All	Drag	0	0	0	0
321	2010-10-27	AEDC	2	5	All	Drag	0	0	0	0
322	2010-10-27	AEDC	2	6	All	Drag	0	0	0	1
323	2010-10-27	AEDC	2	7	All	Drag	0	0	0	0
324	2010-10-27	AEDC	2	8	All	Drag	0	0	0	1
325	2010-10-28	AEDC	2	8	All	Drag	0	0	2	2
326	2010-11-29	AEDC	2	1	All	Drag	0	0	0	0
327	2010-11-29	AEDC	2	2	All	Drag	0	0	0	0
328	2010-11-29	AEDC	2	3	All	Drag	0	0	0	0
329	2010-11-29	AEDC	2	4	All	Drag	0	0	0	0
330	2010-11-29	AEDC	2	5	All	Drag	0	0	0	1
331	2010-11-29	AEDC	2	6	All	Drag	0	0	0	1
332	2010-11-29	AEDC	2	7	All	Drag	0	0	0	1
333	2010-11-29	AEDC	2	8	All	Drag	0	0	0	2
334	2010-11-29	AEDC	2	8	All	Drag	0	0	0	0
335	2010-12-01	AEDC	2	2	Extra	Drag	0	0	0	2
336	2010-12-01	AEDC	2	2	Extra	Drag	0	0	0	11
337	2010-12-01	AEDC	2	3	Extra	Drag	0	0	0	8
338	2010-12-01	AEDC	2	4	Extra	Drag	0	0	0	3
339	2011-01-29	AEDC	2	1	All	Drag	0	0	0	0
340	2011-01-29	AEDC	2	2	All	Drag	0	0	0	0
341	2011-01-29	AEDC	2	3	All	Drag	0	0	0	0
342	2011-01-29	AEDC	2	4	All	Drag	0	0	0	0
343	2011-01-29	AEDC	2	5	All	Drag	0	0	0	0
344	2011-01-29	AEDC	2	6	All	Drag	0	0	0	0
345	2011-01-29	AEDC	2	7	All	Drag	0	0	0	0
346	2011-01-29	AEDC	2	8	All	Drag	0	0	0	0
347	2011-03-01	AEDC	2	1	All	Drag	0	0	0	0
348	2011-03-01	AEDC	2	2	All	Drag	0	0	0	0
349	2011-03-01	AEDC	2	3	All	Drag	0	0	0	2
350	2011-03-01	AEDC	2	4	All	Drag	0	0	0	0
351	2011-03-01	AEDC	2	5	All	Drag	0	0	0	4
352	2011-03-01	AEDC	2	6	All	Drag	0	0	0	0
353	2011-03-01	AEDC	2	7	All	Drag	0	0	0	0
354	2011-03-01	AEDC	2	8	All	Drag	0	0	0	0
355	2011-04-12	AEDC	2	1	All	Drag	0	0	0	0
356	2011-04-12	AEDC	2	2	All	Drag	0	0	0	0
357	2011-04-12	AEDC	2	3	All	Drag	0	0	0	1
358	2011-04-12	AEDC	2	4	All	Drag	0	0	0	1
359	2011-04-12	AEDC	2	5	All	Drag	0	0	1	1
360	2011-04-12	AEDC	2	6	All	Drag	0	0	0	0
361	2011-04-12	AEDC	2	7	All	Drag	0	0	0	0
362	2011-04-12	AEDC	2	8	All	Drag	0	0	0	1
363	2010-05-24	AEDC	3	1	1	Drag	0	0	0	0
364	2010-05-24	AEDC	3	1	2	Drag	0	0	0	0
365	2010-05-24	AEDC	3	1	3	Drag	0	1	0	0
366	2010-05-24	AEDC	3	1	4	Drag	0	0	0	0
367	2010-05-24	AEDC	3	2	1	Drag	0	0	0	1
368	2010-05-24	AEDC	3	2	2	Drag	0	0	0	0
369	2010-05-24	AEDC	3	2	3	Drag	0	0	0	0
370	2010-05-24	AEDC	3	2	4	Drag	0	0	0	0
371	2010-05-24	AEDC	3	2	5	Drag	0	0	0	0
372	2010-05-24	AEDC	3	3	1	Drag	0	0	0	0
373	2010-05-24	AEDC	3	3		Drag	0	0	0	0
374	2010-05-24	AEDC	3	3		Drag	0	0	0	0
375	2010-05-24	AEDC	3	3		Drag	0	0	0	0
376	2010-05-24	AEDC	3	4	1	Drag	0	0	0	0
377	2010-05-24	AEDC	3	4	2	Drag	0	0	0	0
378	2010-05-24	AEDC	3	4	3	Drag	0	0	0	0
379	2010-05-24	AEDC	3	4	4	Drag	0	0	0	0
380	2010-05-24	AEDC	3	5	1	Drag	0	0	0	0
381	2010-05-24	AEDC	3	5	2	Drag	0	0	0	1
382	2010-05-24	AEDC	3	5	3	Drag	0	0	0	0
383	2010-05-24	AEDC	3	5	4	Drag	0	0	0	0
384	2010-05-24	AEDC	3	6	1	Drag	0	0	0	1
385	2010-05-24	AEDC	3	6	2	Drag	0	0	0	0
386	2010-05-24	AEDC	3	6	3	Drag	0	0	0	0
387	2010-05-24	AEDC	3	6	4	Drag	0	0	0	0
388	2010-05-24	AEDC	3	7	1	Drag	0	0	0	0
389	2010-05-24	AEDC	3	7	2	Drag	0	0	0	0
390	2010-05-24	AEDC	3	7	3	Drag	0	0	0	0
391	2010-05-24	AEDC	3	7	4	Drag	0	0	0	0
392	2010-05-24	AEDC	3	8	1	Drag	0	0	0	0
393	2010-05-24	AEDC	3	8	2	Drag	0	0	0	0
394	2010-05-24	AEDC	3	8	3	Drag	0	0	0	0
395	2010-05-24	AEDC	3	8	4	Drag	0	0	0	0
396	2010-05-24	AEDC	3	8	5	Drag	0	0	0	0
397	2010-05-24	AEDC	3	8	6	Drag	0	0	0	0
398	2010-05-24	AEDC	3	8	7	Drag	0	0	0	0
399	2010-05-24	AEDC	3	8	8	Drag	0	0	0	0
400	2010-05-24	AEDC	3	8	9	Drag	0	0	0	0
401	2010-05-24	AEDC	3	9	2	Drag	0	0	0	0
402	2010-05-24	AEDC	3	9	3	Drag	0	0	0	0
403	2010-05-24	AEDC	3	9	4	Drag	0	0	0	0
404	2010-05-24	AEDC	3	9	5	Drag	0	0	0	0
405	2010-05-24	AEDC	3	10	All	Drag	0	0	0	0
406	2010-05-24	AEDC	3	11	All	Drag	0	0	0	0
407	2010-06-24	AEDC	3	1	All	Drag	0	0	0	0
408	2010-06-24	AEDC	3	2	All	Drag	0	0	0	0
409	2010-06-24	AEDC	3	3	All	Drag	0	0	0	0
410	2010-06-24	AEDC	3	4	All	Drag	0	0	0	0
411	2010-06-24	AEDC	3	5	All	Drag	0	0	0	0
412	2010-06-24	AEDC	3	6	All	Drag	0	0	0	0
413	2010-06-24	AEDC	3	7	All	Drag	0	0	0	0
414	2010-06-24	AEDC	3	8	All	Drag	0	0	0	0
415	2010-07-08	AEDC	3	1	All	Drag	0	0	0	0
416	2010-07-08	AEDC	3	2	All	Drag	0	0	0	0
417	2010-07-08	AEDC	3	3	All	Drag	0	0	0	0
418	2010-07-08	AEDC	3	4	All	Drag	0	0	0	0
419	2010-07-08	AEDC	3	5	All	Drag	0	0	0	0
420	2010-07-08	AEDC	3	6	All	Drag	0	0	0	0
421	2010-07-08	AEDC	3	7	All	Drag	0	0	0	0
422	2010-07-22	AEDC	3	1	All	Drag	0	0	0	0
423	2010-07-22	AEDC	3	2	All	Drag	0	0	0	0
424	2010-07-22	AEDC	3	3	All	Drag	0	0	0	0
425	2010-07-22	AEDC	3	4	All	Drag	0	1	0	0
426	2010-07-22	AEDC	3	5	All	Drag	0	0	0	0
427	2010-07-22	AEDC	3	6	All	Drag	0	0	0	0
428	2010-07-22	AEDC	3	7	All	Drag	0	0	0	0
429	2010-07-22	AEDC	3	8	All	Drag	0	0	0	0
430	2010-07-22	AEDC	3	8	All	Drag	0	0	0	0
431	2010-08-05	AEDC	3	1	All	Drag	0	0	0	0
432	2010-08-05	AEDC	3	2	All	Drag	0	0	0	0
433	2010-08-05	AEDC	3	3	All	Drag	0	0	0	0
434	2010-08-05	AEDC	3	4	All	Drag	0	0	0	0
435	2010-08-05	AEDC	3	5	All	Drag	0	0	0	0
436	2010-08-05	AEDC	3	6	All	Drag	0	0	0	0
437	2010-08-05	AEDC	3	7	All	Drag	0	0	0	0
438	2010-08-05	AEDC	3	8	All	Drag	0	0	0	0
439	2010-08-17	AEDC	3	1	All	Drag	0	0	0	0
440	2010-08-17	AEDC	3	2	All	Flag	0	0	0	0
441	2010-08-17	AEDC	3	3	All	Drag	0	0	0	0
442	2010-08-17	AEDC	3	4	All	Flag	0	0	0	0
443	2010-08-17	AEDC	3	5	All	Drag	0	0	0	0
444	2010-08-17	AEDC	3	6	All	Flag	0	0	0	0
445	2010-08-17	AEDC	3	7	All	Drag	0	0	0	0
446	2010-08-17	AEDC	3	8	All	Flag	0	0	0	0
447	2010-09-05	AEDC	3	1	All	Drag	0	0	0	0
448	2010-09-05	AEDC	3	2	All	Drag	0	0	0	0
449	2010-09-05	AEDC	3	3	All	Drag	0	0	0	0
450	2010-09-05	AEDC	3	4	All	Drag	0	0	0	0
451	2010-09-05	AEDC	3	5	All	Drag	0	0	0	0
452	2010-09-05	AEDC	3	6	All	Drag	0	0	0	0
453	2010-09-05	AEDC	3	7	All	Drag	0	0	0	0
454	2010-09-05	AEDC	3	8	All	Drag	0	0	0	0
455	2010-10-07	AEDC	3	1	All	Drag	0	0	0	0
456	2010-10-07	AEDC	3	2	All	Drag	0	0	0	0
457	2010-10-07	AEDC	3	3	All	Drag	0	0	0	0
458	2010-10-07	AEDC	3	4	All	Drag	0	0	0	0
459	2010-10-07	AEDC	3	5	All	Drag	0	0	0	0
460	2010-10-07	AEDC	3	6	All	Drag	0	0	0	0
461	2010-10-07	AEDC	3	7	All	Drag	0	0	0	0
462	2010-10-07	AEDC	3	8	All	Drag	0	0	0	0
463	2010-10-26	AEDC	3	1	All	Drag	0	0	0	0
464	2010-10-26	AEDC	3	2	All	Drag	0	0	0	0
465	2010-10-26	AEDC	3	3	All	Drag	0	0	0	0
466	2010-10-26	AEDC	3	4	All	Drag	0	0	0	0
467	2010-10-26	AEDC	3	5	All	Drag	0	0	0	0
468	2010-10-26	AEDC	3	6	All	Drag	0	0	0	0
469	2010-10-26	AEDC	3	7	All	Drag	0	0	0	0
470	2010-10-26	AEDC	3	8	All	Drag	0	0	0	0
471	2010-11-29	AEDC	3	7	Extra	Drag	0	0	3	0
472	2010-12-01	AEDC	3	1	All	Drag	0	0	0	0
473	2010-12-01	AEDC	3	2	All	Drag	0	0	0	0
474	2010-12-01	AEDC	3	3	All	Drag	0	0	0	0
475	2010-12-01	AEDC	3	4	All	Drag	0	0	0	0
476	2010-12-01	AEDC	3	5	All	Drag	0	0	0	0
477	2010-12-01	AEDC	3	6	All	Drag	0	0	0	0
478	2010-12-01	AEDC	3	7	All	Drag	0	0	0	0
479	2010-12-01	AEDC	3	8	All	Drag	0	0	0	0
480	2011-01-29	AEDC	3	1	All	Drag	0	0	0	0
481	2011-01-29	AEDC	3	2	All	Drag	0	0	0	0
482	2011-01-29	AEDC	3	3	All	Drag	0	0	0	0
483	2011-01-29	AEDC	3	4	All	Drag	0	0	0	0
484	2011-01-29	AEDC	3	5	All	Drag	0	0	0	0
485	2011-01-29	AEDC	3	6	All	Drag	0	0	0	0
486	2011-01-29	AEDC	3	7	All	Drag	0	0	0	0
487	2011-01-29	AEDC	3	8	All	Drag	0	0	0	0
488	2011-03-02	AEDC	3	1	All	Drag	0	0	0	0
489	2011-03-02	AEDC	3	2	All	Drag	0	0	0	0
490	2011-03-02	AEDC	3	3	All	Drag	0	0	0	0
491	2011-03-02	AEDC	3	4	All	Drag	0	0	0	0
492	2011-03-02	AEDC	3	5	All	Drag	0	0	0	0
493	2011-03-02	AEDC	3	6	All	Drag	0	0	0	0
494	2011-03-02	AEDC	3	7	All	Drag	0	0	0	0
495	2011-03-02	AEDC	3	8	All	Drag	0	0	0	0
496	2011-04-13	AEDC	3	1	All	Drag	0	0	0	0
497	2011-04-13	AEDC	3	2	All	Drag	0	0	0	0
498	2011-04-13	AEDC	3	3	All	Drag	0	0	0	0
499	2011-04-13	AEDC	3	4	All	Drag	0	0	0	0
500	2011-04-13	AEDC	3	5	All	Drag	0	0	0	0
501	2011-04-13	AEDC	3	6	All	Drag	0	0	1	0
502	2011-04-13	AEDC	3	7	All	Drag	0	0	0	0
503	2011-04-13	AEDC	3	8	All	Drag	0	0	0	0
504	2011-05-25	AEDC	3	1	All	Flag	0	0	0	0
505	2011-05-25	AEDC	3	2	All	Drag	0	1	0	0		1
506	2011-05-25	AEDC	3	3	All	Flag	0	1	0	0		1
507	2011-05-25	AEDC	3	4	All	Drag	0	0	0	0
508	2011-05-25	AEDC	3	5	All	Flag	0	0	0	0
509	2011-05-25	AEDC	3	6	All	Drag	0	0	0	0
510	2011-05-25	AEDC	3	7	All	Flag	0	0	0	0
511	2011-05-25	AEDC	3	8	All	Drag	0	0	0	0
512	2011-06-23	AEDC	3	1	All	Drag	0	0	0	0
513	2011-06-23	AEDC	3	2	All	Flag	0	0	0	0
514	2011-06-23	AEDC	3	3	All	Drag	0	0	0	0
515	2011-06-23	AEDC	3	4	All	Flag	0	0	0	0
516	2011-06-23	AEDC	3	5	All	Drag	0	0	0	0
517	2011-06-23	AEDC	3	6	All	Flag	0	0	0	0
518	2011-06-23	AEDC	3	7	All	Drag	0	0	0	0
519	2011-06-23	AEDC	3	8	All	Flag	0	0	0	0
520	2011-07-13	AEDC	3	1	All	Flag	0	0	0	0
521	2011-07-13	AEDC	3	2	All	Drag	0	0	0	0
522	2011-07-13	AEDC	3	3	All	Flag	0	0	0	0
523	2011-07-13	AEDC	3	4	All	Drag	0	0	0	0
524	2011-07-13	AEDC	3	5	All	Flag	0	0	0	0
525	2011-07-13	AEDC	3	6	All	Drag	0	0	0	0
526	2011-07-13	AEDC	3	7	All	Flag	0	0	0	0
527	2011-07-13	AEDC	3	8	All	Drag	0	0	0	0
528	2011-08-15	AEDC	3	1	All	Flag	0	0	0	0
529	2011-08-15	AEDC	3	2	All	Drag	0	0	0	0
530	2011-08-15	AEDC	3	3	All	Flag	0	0	0	0
531	2011-08-15	AEDC	3	4	All	Drag	0	0	0	0
532	2011-08-15	AEDC	3	5	All	Flag	0	0	0	0
533	2011-08-15	AEDC	3	6	All	Drag	0	0	0	0
534	2011-08-15	AEDC	3	7	All	Flag	0	0	0	0
535	2011-08-15	AEDC	3	8	All	Drag	0	0	0	0
536	2011-09-09	AEDC	3	1	All	Drag	0	0	0	0
537	2011-09-09	AEDC	3	2	All	Flag	0	0	0	0
538	2011-09-09	AEDC	3	3	All	Drag	0	0	0	0
539	2011-09-09	AEDC	3	4	All	Flag	0	0	0	0
540	2011-09-09	AEDC	3	5	All	Drag	0	0	0	0
541	2011-09-09	AEDC	3	6	All	Flag	0	0	0	0
542	2011-09-09	AEDC	3	7	All	Drag	0	0	0	0
543	2011-09-09	AEDC	3	8	All	Flag	0	0	0	0
544	2011-10-03	AEDC	3	1	All	Drag	0	0	0	0
545	2011-10-03	AEDC	3	2	All	Flag	0	0	0	0
546	2011-10-03	AEDC	3	3	All	Drag	0	0	0	0
547	2011-10-03	AEDC	3	4	All	Flag	0	0	0	0
548	2011-10-03	AEDC	3	5	All	Drag	0	0	0	0
549	2011-10-03	AEDC	3	6	All	Flag	0	0	0	0
550	2011-10-03	AEDC	3	7	All	Drag	0	0	0	0
551	2011-10-03	AEDC	3	8	All	Flag	0	0	0	0
552	2011-10-30	AEDC	3	1	All	Drag	0	0	2	0
553	2011-10-30	AEDC	3	2	All	Drag	0	0	0	0
554	2011-10-30	AEDC	3	3	All	Flag	0	0	0	0
555	2011-10-30	AEDC	3	4	All	Flag	0	0	0	0
556	2011-10-30	AEDC	3	5	All	Drag	0	0	0	0
557	2011-10-30	AEDC	3	6	All	Drag	0	0	0	0
558	2011-10-30	AEDC	3	7	All	Flag	0	0	2	0
559	2011-10-30	AEDC	3	8	All	Flag	0	0	0	0
560	2011-12-08	AEDC	3	1	All	Flag	0	0	0	0
561	2011-12-08	AEDC	3	3	All	Flag	0	0	0	0
562	2011-12-08	AEDC	3	5	All	Flag	0	0	0	0
563	2011-12-08	AEDC	3	7	All	Flag	0	0	0	0
564	2011-12-11	AEDC	3	2	All	Drag	0	0	0	0
565	2011-12-11	AEDC	3	4	All	Drag	0	0	0	0
566	2011-12-11	AEDC	3	6	All	Drag	0	0	0	0
567	2011-12-11	AEDC	3	8	All	Drag	0	0	0	0
568	2012-01-14	AEDC	3	1	All	Drag	0	0	0	1
569	2012-01-14	AEDC	3	2	All	Flag	0	0	0	0
570	2012-01-14	AEDC	3	3	All	Drag	0	0	0	0
571	2012-01-14	AEDC	3	4	All	Flag	0	0	0	0
572	2012-01-14	AEDC	3	5	All	Drag	0	0	0	0
573	2012-01-14	AEDC	3	6	All	Flag	0	0	0	0
574	2012-01-14	AEDC	3	7	All	Drag	0	0	0	0
575	2012-01-14	AEDC	3	8	All	Flag	0	0	0	0
576	2012-02-12	AEDC	3	1	All	Flag	0	0	0	0
577	2012-02-12	AEDC	3	2	All	Drag	0	0	0	0
578	2012-02-12	AEDC	3	3	All	Flag	0	0	0	0
579	2012-02-12	AEDC	3	4	All	Drag	0	0	0	0
580	2012-02-12	AEDC	3	5	All	Flag	0	0	0	0
581	2012-02-12	AEDC	3	6	All	Drag	0	0	0	0
582	2012-02-12	AEDC	3	7	All	Flag	0	0	0	0
583	2012-02-12	AEDC	3	8	All	Drag	0	0	0	0
584	2012-03-10	AEDC	3	1	All	Drag	0	0	0	0
585	2012-03-10	AEDC	3	2	All	Flag	0	0	0	0
586	2012-03-10	AEDC	3	3	All	Drag	0	0	0	1
587	2012-03-10	AEDC	3	4	All	Flag	0	0	0	0
588	2012-03-10	AEDC	3	5	All	Drag	0	0	0	0
589	2012-03-10	AEDC	3	6	All	Flag	0	0	0	0
590	2012-03-10	AEDC	3	7	All	Drag	0	0	3	0
591	2012-03-10	AEDC	3	8	All	Flag	0	0	0	2
592	2012-04-15	AEDC	3	1	All	Flag	0	0	0	0
593	2012-04-15	AEDC	3	2	All	Drag	0	0	0	0
594	2012-04-15	AEDC	3	3	All	Flag	0	0	0	0
595	2012-04-15	AEDC	3	4	All	Drag	0	1	0	0
596	2012-04-15	AEDC	3	5	All	Flag	0	0	0	0
597	2012-04-15	AEDC	3	6	All	Drag	0	0	0	0
598	2012-04-15	AEDC	3	7	All	Flag	0	0	0	0
599	2012-04-15	AEDC	3	8	All	Drag	0	0	0	0
600	2012-05-06	AEDC	3	1	All	Flag	0	0	0	0
601	2012-05-06	AEDC	3	2	All	Drag	0	0	0	0
602	2012-05-23	AEDC	3	1	All	Drag	0	0	0	0
603	2012-05-23	AEDC	3	2	All	Flag	0	0	0	0
604	2012-05-23	AEDC	3	3	All	Drag	0	1	0	0
605	2012-05-23	AEDC	3	4	All	Flag	0	0	0	0
606	2012-05-23	AEDC	3	5	All	Drag	0	0	0	0
607	2012-05-23	AEDC	3	6	All	Flag	0	0	0	0
608	2012-05-23	AEDC	3	7	All	Drag	0	0	0	0
609	2012-05-23	AEDC	3	8	All	Flag	0	0	0	0
610	2012-06-02	AEDC	3	1	All	Drag	0	0	0	0
611	2012-06-02	AEDC	3	2	All	Flag	0	0	0	0
612	2012-06-02	AEDC	3	3	All	Drag	0	0	0	0
613	2012-06-02	AEDC	3	4	All	Flag	0	0	0	0
614	2012-06-02	AEDC	3	5	All	Drag	0	0	0	0
615	2012-06-02	AEDC	3	6	All	Flag	0	0	0	0
616	2012-06-02	AEDC	3	7	All	Drag	0	0	0	0
617	2012-06-02	AEDC	3	8	All	Flag	0	0	0	0
618	2012-07-08	AEDC	3	1	All	Flag	0	0	0	0
619	2012-07-08	AEDC	3	2	All	Drag	0	0	0	0
620	2012-07-08	AEDC	3	3	All	Flag	0	0	0	0
621	2012-07-08	AEDC	3	4	All	Drag	0	0	0	0
622	2012-07-08	AEDC	3	5	All	Flag	0	0	0	0
623	2012-07-08	AEDC	3	6	All	Drag	0	0	0	0
624	2012-07-08	AEDC	3	7	All	Flag	0	0	0	0
625	2012-07-08	AEDC	3	8	All	Drag	0	0	0	0
626	2012-08-11	AEDC	3	1	All	Drag	0	0	0	0
627	2012-08-11	AEDC	3	2	All	Flag	0	0	0	0
628	2012-08-11	AEDC	3	3	All	Drag	0	0	0	0
629	2012-08-11	AEDC	3	4	All	Flag	0	0	0	0
630	2012-08-11	AEDC	3	5	All	Drag	0	0	0	0
631	2012-08-11	AEDC	3	6	All	Flag	0	0	0	0
632	2012-08-11	AEDC	3	7	All	Drag	0	0	0	0
633	2012-08-11	AEDC	3	8	All	Flag	0	0	0	0
634	2012-09-09	AEDC	3	1	All	Drag	0	0	0	0
635	2012-09-09	AEDC	3	2	All	Flag	0	0	0	0
636	2012-09-09	AEDC	3	3	All	Drag	0	0	0	0
637	2012-09-09	AEDC	3	4	All	Flag	0	0	0	0
638	2012-09-09	AEDC	3	5	All	Drag	0	0	0	0
639	2012-09-09	AEDC	3	6	All	Flag	0	0	0	0
640	2012-09-09	AEDC	3	7	All	Drag	0	0	0	0
641	2012-09-09	AEDC	3	8	All	Flag	0	0	0	0
642	2012-10-19	AEDC	3	1	All	Drag	0	0	0	0
643	2012-10-19	AEDC	3	2	All	Flag	0	0	0	0
644	2012-10-19	AEDC	3	3	All	Drag	0	0	0	0
645	2012-10-19	AEDC	3	4	All	Flag	0	0	0	0
646	2012-10-19	AEDC	3	5	All	Drag	0	0	0	0
647	2012-10-19	AEDC	3	6	All	Flag	0	0	0	0
648	2012-10-19	AEDC	3	7	All	Drag	0	0	0	0
649	2012-10-19	AEDC	3	8	All	Flag	0	0	0	0
650	2012-11-18	AEDC	3	1	All	Drag	0	0	1	1
651	2012-11-18	AEDC	3	2	All	Drag	0	0	0	0
652	2012-11-18	AEDC	3	3	All	Drag	0	0	0	0
653	2012-11-18	AEDC	3	4	All	Drag	0	0	0	0
654	2012-11-18	AEDC	3	5	All	Drag	0	0	0	0
655	2012-11-18	AEDC	3	6	All	Drag	0	0	3	0
656	2012-11-18	AEDC	3	7	All	Drag	0	0	0	0
657	2012-11-18	AEDC	3	8	All	Drag	0	0	1	0
658	2012-12-23	AEDC	3	1	All	Drag	0	0	0	2
659	2012-12-23	AEDC	3	2	All	Flag	0	0	0	0
660	2012-12-23	AEDC	3	3	All	Drag	0	0	1	1
661	2012-12-23	AEDC	3	4	All	Flag	0	0	0	0
662	2012-12-23	AEDC	3	5	All	Drag	0	0	0	0
663	2012-12-23	AEDC	3	6	All	Flag	0	0	0	0
664	2012-12-23	AEDC	3	7	All	Drag	0	0	0	0
665	2012-12-23	AEDC	3	8	All	Flag	0	0	0	0
666	2010-05-20	CACO	A	1	1	F	0	0	0	0
667	2010-05-20	CACO	A	1	2	F	0	0	0	0
668	2010-05-20	CACO	A	1	3	F	0	0	0	0
669	2010-05-20	CACO	A	1	4	F	0	0	0	0
670	2010-05-20	CACO	A	1	5	F	0	0	0	0
671	2010-05-20	CACO	A	1	6	F	0	0	0	0
672	2010-05-20	CACO	A	2	1	F	0	0	0	2
673	2010-05-20	CACO	A	2	2	F	0	0	0	0
674	2010-05-20	CACO	A	2	3	F	0	0	0	0
675	2010-05-20	CACO	A	2	4	F	0	0	0	0
676	2010-05-20	CACO	A	2	5	F	0	1	0	0
677	2010-05-20	CACO	A	2	6	F	0	0	0	0
678	2010-06-03	CACO	A	1	1	F	0	0	0	1
679	2010-06-03	CACO	A	1	2	F	0	1	0	0
680	2010-06-03	CACO	A	1	3	F	0	0	0	0
681	2010-06-03	CACO	A	1	4	F	0	1	0	0
682	2010-06-03	CACO	A	1	5	F	0	0	0	0
683	2010-06-03	CACO	A	1	6	F	0	0	0	0
684	2010-06-03	CACO	A	2	1	F	0	0	1	0
685	2010-06-03	CACO	A	2	2	F	0	0	0	0
686	2010-06-03	CACO	A	2	3	F	0	0	0	0
687	2010-06-03	CACO	A	2	4	F	0	0	0	0
688	2010-06-03	CACO	A	2	5	F	0	1	0	0
689	2010-06-03	CACO	A	2	6	F	0	1	0	0
690	2010-06-03	CACO	A	3	1	F	4	1	0	0
691	2010-06-03	CACO	A	3	2	F	2	2	0	0
692	2010-06-03	CACO	A	3	3	F	2	1	0	0
693	2010-06-03	CACO	A	3	4	F	3	1	0	0
694	2010-06-03	CACO	A	3	5	F	2	2	0	0
695	2010-06-03	CACO	A	3	6	F	0	0	0	0
696	2010-06-03	CACO	A	4	1	F	66	0	0	0
697	2010-06-03	CACO	A	4	2	F	0	0	0	0
698	2010-06-03	CACO	A	4	3	F	0	0	0	0
699	2010-06-03	CACO	A	4	4	F	0	0	0	0
700	2010-06-03	CACO	A	4	5	F	1	0	0	0
701	2010-06-03	CACO	A	4	6	F	0	3	1	0		1
702	2010-06-04	CACO	A	5	1	F	0	0	0	0
703	2010-06-04	CACO	A	5	2	F	0	0	0	0
704	2010-06-04	CACO	A	5	3	F	0	0	0	0
705	2010-06-04	CACO	A	5	4	F	0	0	0	0
706	2010-06-04	CACO	A	5	5	F	0	0	0	0
707	2010-06-04	CACO	A	5	6	F	0	0	1	0
708	2010-06-04	CACO	A	6	1	F	0	1	0	0
709	2010-06-04	CACO	A	6	2	F	1	0	0	1
710	2010-06-04	CACO	A	6	3	F	0	0	0	0
711	2010-06-04	CACO	A	6	4	F	0	3	0	0		1
712	2010-06-04	CACO	A	6	5	F	0	0	0	0
713	2010-06-04	CACO	A	6	6	F	0	0	0	0
714	2010-06-04	CACO	A	7	1	F	0	0	0	0
715	2010-06-04	CACO	A	7	2	F	0	0	0	0
716	2010-06-04	CACO	A	7	3	F	0	1	2	0
717	2010-06-04	CACO	A	7	4	F	0	0	1	1
718	2010-06-04	CACO	A	7	5	F	2	0	2	1
719	2010-06-04	CACO	A	7	6	F	6	0	0	0
720	2010-06-04	CACO	A	8	1	F	0	2	0	0		1
721	2010-06-04	CACO	A	8	2	F	0	4	0	0		1
722	2010-06-04	CACO	A	8	3	F	0	0	0	0
723	2010-06-04	CACO	A	8	4	F	0	1	0	0
724	2010-06-04	CACO	A	8	5	F	0	0	0	1
725	2010-06-04	CACO	A	8	6	F	0	0	0	0
726	2010-06-17	CACO	A	1	1	F	0	0	0	0
727	2010-06-17	CACO	A	1	2	F	0	0	0	0
728	2010-06-17	CACO	A	1	3	F	0	0	0	0
729	2010-06-17	CACO	A	1	4	F	0	0	0	0
730	2010-06-17	CACO	A	1	5	F	0	0	0	0
731	2010-06-17	CACO	A	1	6	F	0	1	0	0
732	2010-06-17	CACO	A	2	1	F	0	0	0	0
733	2010-06-17	CACO	A	2	2	F	0	0	2	0
734	2010-06-17	CACO	A	2	3	F	0	0	0	0
735	2010-06-17	CACO	A	2	4	F	0	2	0	0
736	2010-06-17	CACO	A	2	5	F	0	0	1	0
737	2010-06-17	CACO	A	2	6	F	1	8	0	0
738	2010-06-17	CACO	A	3	1	F	2	9	0	0
739	2010-06-17	CACO	A	3	2	F	1	0	0	0
740	2010-06-17	CACO	A	3	3	F	1	0	0	0
741	2010-06-17	CACO	A	3	4	F	0	3	0	0
742	2010-06-17	CACO	A	3	5	F	0	1	0	0
743	2010-06-17	CACO	A	3	6	F	2	1	0	0
744	2010-06-17	CACO	A	4	1	F	8	0	0	0
745	2010-06-17	CACO	A	4	2	F	0	1	0	0
746	2010-06-17	CACO	A	4	3	F	0	0	0	0
747	2010-06-17	CACO	A	4	4	F	2	0	0	0
748	2010-06-17	CACO	A	4	5	F	2	1	0	1
749	2010-06-17	CACO	A	4	6	F	5	1	0	0
750	2010-06-17	CACO	A	5	1	F	4	0	0	0
751	2010-06-17	CACO	A	5	2	F	4	0	0	0
752	2010-06-17	CACO	A	5	3	F	0	0	0	0
753	2010-06-17	CACO	A	5	4	F	1	0	1	0
754	2010-06-17	CACO	A	5	5	F	0	1	0	0
755	2010-06-17	CACO	A	5	6	F	1	0	0	0
756	2010-06-17	CACO	A	6	1	F	0	2	0	0		1
757	2010-06-17	CACO	A	6	2	F	3	1	0	0
758	2010-06-17	CACO	A	6	3	F	3	3	0	0
759	2010-06-17	CACO	A	6	4	F	9	0	0	1
760	2010-06-17	CACO	A	6	5	F	34	2	1	0
761	2010-06-17	CACO	A	6	6	F	23	1	0	0
762	2010-06-17	CACO	A	7	1	F	9	2	0	0		1
763	2010-06-17	CACO	A	7	2	F	3	0	0	0
764	2010-06-17	CACO	A	7	3	F	1	0	2	0
765	2010-06-17	CACO	A	7	4	F	37	0	0	0
766	2010-06-17	CACO	A	7	5	F	7	1	0	0
767	2010-06-17	CACO	A	7	6	F	2	2	0	0
768	2010-06-17	CACO	A	8	1	F	0	2	0	0		1
769	2010-06-17	CACO	A	8	2	F	10	2	0	0
770	2010-06-17	CACO	A	8	3	F	0	3	0	0
771	2010-06-17	CACO	A	8	4	F	0	1	1	1
772	2010-06-17	CACO	A	8	5	F	0	0	2	0
773	2010-06-17	CACO	A	8	6	F	0	1	1	0
774	2010-06-30	CACO	A	1	1	F	0	0	0	0
775	2010-06-30	CACO	A	1	2	F	0	0	0	0
776	2010-06-30	CACO	A	1	3	F	0	0	0	0
777	2010-06-30	CACO	A	1	4	F	0	0	0	0
778	2010-06-30	CACO	A	1	5	F	0	0	0	0
779	2010-06-30	CACO	A	1	6	F	0	0	0	0
780	2010-06-30	CACO	A	2	1	F	0	0	0	0
781	2010-06-30	CACO	A	2	2	F	2	2	0	0
782	2010-06-30	CACO	A	2	3	F	0	1	0	0
783	2010-06-30	CACO	A	2	4	F	0	0	0	0
784	2010-06-30	CACO	A	2	5	F	0	1	0	0
785	2010-06-30	CACO	A	2	6	F	0	1	0	0
786	2010-06-30	CACO	A	3	1	F	1	0	0	0
787	2010-06-30	CACO	A	3	2	F	0	0	0	0
788	2010-06-30	CACO	A	3	3	F	1	0	0	0
789	2010-06-30	CACO	A	3	4	F	0	0	0	0
790	2010-06-30	CACO	A	3	5	F	0	0	0	0
791	2010-06-30	CACO	A	3	6	F	0	0	0	0
792	2010-06-30	CACO	A	4	1	F	1	0	0	0
793	2010-06-30	CACO	A	4	2	F	0	2	0	0
794	2010-06-30	CACO	A	4	3	F	0	0	0	0
795	2010-06-30	CACO	A	4	4	F	0	0	0	0
796	2010-06-30	CACO	A	4	5	F	0	0	0	0
797	2010-06-30	CACO	A	4	6	F	0	1	0	0
798	2010-06-30	CACO	A	5	1	F	0	0	0	0
799	2010-06-30	CACO	A	5	2	F	0	0	0	0
800	2010-06-30	CACO	A	5	3	F	0	1	0	0
801	2010-06-30	CACO	A	5	4	F	0	0	0	0
802	2010-06-30	CACO	A	5	5	F	0	1	0	0
803	2010-06-30	CACO	A	5	6	F	0	0	0	0
804	2010-06-30	CACO	A	6	1	F	0	0	0	0
805	2010-06-30	CACO	A	6	2	F	0	1	0	0
806	2010-06-30	CACO	A	6	3	F	0	0	0	0
807	2010-06-30	CACO	A	6	4	F	0	0	0	0
808	2010-06-30	CACO	A	6	5	F	0	0	0	0
809	2010-06-30	CACO	A	6	6	F	0	2	0	0
810	2010-06-30	CACO	A	7	1	F	0	1	0	0
811	2010-06-30	CACO	A	7	2	F	0	0	0	0
812	2010-06-30	CACO	A	7	3	F	0	0	0	0
813	2010-06-30	CACO	A	7	4	F	0	0	0	0
814	2010-06-30	CACO	A	7	5	F	0	2	0	0
815	2010-06-30	CACO	A	7	6	F	0	1	1	0
816	2010-06-30	CACO	A	8	1	F	0	0	0	0
817	2010-06-30	CACO	A	8	2	F	0	1	0	0
818	2010-06-30	CACO	A	8	3	F	0	1	0	0
819	2010-06-30	CACO	A	8	4	F	0	1	0	0
820	2010-06-30	CACO	A	8	5	F	0	0	0	0
821	2010-06-30	CACO	A	8	6	F	0	0	1	0
822	2010-07-13	CACO	A	1	1		0	0	0	0
823	2010-07-13	CACO	A	1	2	F	0	0	0	0
824	2010-07-13	CACO	A	1	3	F	0	1	0	0
825	2010-07-13	CACO	A	1	4	F	0	0	0	0
826	2010-07-13	CACO	A	1	5	F	0	0	0	0
827	2010-07-13	CACO	A	1	6	F	0	0	0	0
828	2010-07-13	CACO	A	2	1	F	2	0	0	0
829	2010-07-13	CACO	A	2	2	F	0	0	0	0
830	2010-07-13	CACO	A	2	3	F	0	0	0	0
831	2010-07-13	CACO	A	2	4	F	0	1	0	0
832	2010-07-13	CACO	A	2	5	F	0	0	0	0
833	2010-07-13	CACO	A	2	6	F	0	2	0	0
834	2010-07-13	CACO	A	3	1	F	0	0	0	0
835	2010-07-13	CACO	A	3	2	F	0	0	0	0
836	2010-07-13	CACO	A	3	3	F	4	0	0	0
837	2010-07-13	CACO	A	3	4	F	0	1	0	0
838	2010-07-13	CACO	A	3	5	F	0	0	0	0
839	2010-07-13	CACO	A	3	6	F	0	1	0	0
840	2010-07-13	CACO	A	4	1	F	0	0	0	0
841	2010-07-13	CACO	A	4	2	F	2	0	0	0
842	2010-07-13	CACO	A	4	3	F	0	0	0	0
843	2010-07-13	CACO	A	4	4	F	0	0	0	0
844	2010-07-13	CACO	A	4	5	F	1	1	0	0
845	2010-07-13	CACO	A	4	6	F	0	0	0	0
846	2010-07-13	CACO	A	5	1	F	4	2	0	0
847	2010-07-13	CACO	A	5	2	F	0	0	0	0
848	2010-07-13	CACO	A	5	3	F	0	0	0	0
849	2010-07-13	CACO	A	5	4	F	0	0	0	0
850	2010-07-13	CACO	A	5	5	F	0	0	0	0
851	2010-07-13	CACO	A	5	6	F	1	0	0	0
852	2010-07-13	CACO	A	6	1	F	3	0	0	0
853	2010-07-13	CACO	A	6	2	F	4	1	0	0
854	2010-07-13	CACO	A	6	3	F	24	0	0	0
855	2010-07-13	CACO	A	6	4	F	0	1	0	0
856	2010-07-13	CACO	A	6	5	F	0	1	0	0
857	2010-07-13	CACO	A	6	6	F	0	1	0	0
858	2010-07-13	CACO	A	7	1	F	0	0	0	0
859	2010-07-13	CACO	A	7	2	F	0	1	0	0
860	2010-07-13	CACO	A	7	3	F	1	0	0	0
861	2010-07-13	CACO	A	7	4	F	0	0	0	0
862	2010-07-13	CACO	A	7	5	F	5	0	0	0
863	2010-07-13	CACO	A	7	6	F	0	0	0	0
864	2010-07-13	CACO	A	8	1	F	0	1	0	0
865	2010-07-13	CACO	A	8	2	F	0	3	0	0
866	2010-07-13	CACO	A	8	3	F	2	1	0	0
867	2010-07-13	CACO	A	8	4	F	0	0	0	0
868	2010-07-13	CACO	A	8	5	F	0	0	0	0
869	2010-07-13	CACO	A	8	6	F	0	0	0	0
870	2010-07-27	CACO	A	1	1	F	1	0	0	0
871	2010-07-27	CACO	A	1	2		0	0	0	0
872	2010-07-27	CACO	A	1	3		0	0	0	0
873	2010-07-27	CACO	A	1	4	F	0	1	0	0
874	2010-07-27	CACO	A	1	5	F	0	1	0	0
875	2010-07-27	CACO	A	1	6	F	1	0	0	0
876	2010-07-27	CACO	A	2	1	F	0	1	0	0
877	2010-07-27	CACO	A	2	2	F	1	0	0	0
878	2010-07-27	CACO	A	2	3	F	0	0	0	0
879	2010-07-27	CACO	A	2	4	F	1	0	0	0
880	2010-07-27	CACO	A	2	5	F	0	0	0	0
881	2010-07-27	CACO	A	2	6	F	0	0	0	0
882	2010-07-27	CACO	A	3	1	F	0	0	0	0
883	2010-07-27	CACO	A	3	2	F	0	0	0	0
884	2010-07-27	CACO	A	3	3	F	0	0	0	0
885	2010-07-27	CACO	A	3	4	F	0	0	0	0
886	2010-07-27	CACO	A	3	5	F	0	1	0	0
887	2010-07-27	CACO	A	3	6	F	0	0	0	0
888	2010-07-27	CACO	A	4	1	F	1	0	0	0
889	2010-07-27	CACO	A	4	2	F	0	0	0	0
890	2010-07-27	CACO	A	4	3	F	0	0	0	0
891	2010-07-27	CACO	A	4	4	F	0	0	0	0
892	2010-07-27	CACO	A	4	5	F	2	0	0	0
893	2010-07-27	CACO	A	4	6	F	2	1	0	0
894	2010-07-27	CACO	A	5	1	F	2	0	0	0
895	2010-07-27	CACO	A	5	2	F	1	0	0	0
896	2010-07-27	CACO	A	5	3	F	0	0	0	0
897	2010-07-27	CACO	A	5	4	F	0	0	0	0
898	2010-07-27	CACO	A	5	5	F	1	3	0	0
899	2010-07-27	CACO	A	5	6	F	0	1	0	0
900	2010-07-27	CACO	A	6	1	F	8	1	0	0
901	2010-07-27	CACO	A	6	2	F	13	0	0	0
902	2010-07-27	CACO	A	6	3	F	24	0	0	0
903	2010-07-27	CACO	A	6	4	F	3	0	0	0
904	2010-07-27	CACO	A	6	5	F	4	0	0	0
905	2010-07-27	CACO	A	6	6	F	1	0	0	0
906	2010-07-27	CACO	A	7	1	F	4	0	0	0
907	2010-07-27	CACO	A	7	2	F	1	0	0	0
908	2010-07-27	CACO	A	7	3	F	3	0	0	0
909	2010-07-27	CACO	A	7	4	F	5	0	0	0
910	2010-07-27	CACO	A	7	5	F	23	0	0	0
911	2010-07-27	CACO	A	7	6	F	1	1	0	0
912	2010-07-27	CACO	A	8	1	F	3	0	0	0
913	2010-07-27	CACO	A	8	2	F	83	0	0	0
914	2010-07-27	CACO	A	8	3	F	2	0	0	0
915	2010-07-27	CACO	A	8	4	F	0	0	0	0
916	2010-07-27	CACO	A	8	5	F	2	0	0	0
917	2010-07-27	CACO	A	8	6	F	32	1	0	0
918	2010-08-11	CACO	A	1	1	F	0	0	0	0
919	2010-08-11	CACO	A	1	2	F	0	0	0	0
920	2010-08-11	CACO	A	1	3	F	0	0	0	0
921	2010-08-11	CACO	A	1	4	F	0	0	0	0
922	2010-08-11	CACO	A	1	5	F	1	0	0	0
923	2010-08-11	CACO	A	1	6	F	0	0	0	0
924	2010-08-11	CACO	A	2	1	F	0	0	0	0
925	2010-08-11	CACO	A	2	2	F	2	0	0	0
926	2010-08-11	CACO	A	2	3	F	2	0	0	0
927	2010-08-11	CACO	A	2	4	F	0	0	0	0
928	2010-08-11	CACO	A	2	5	F	0	0	0	0
929	2010-08-11	CACO	A	2	6	F	0	0	0	0
930	2010-08-11	CACO	A	3	1	F	1	0	0	0
931	2010-08-11	CACO	A	3	2	F	1	0	0	0
932	2010-08-11	CACO	A	3	3	F	1	0	0	0
933	2010-08-11	CACO	A	3	4	F	0	0	0	0
934	2010-08-11	CACO	A	3	5	F	0	0	0	0
935	2010-08-11	CACO	A	3	6	F	1	0	0	0
936	2010-08-11	CACO	A	4	1	F	0	0	0	0
937	2010-08-11	CACO	A	4	2	F	1	0	0	0
938	2010-08-11	CACO	A	4	3	F	2	0	0	0
939	2010-08-11	CACO	A	4	4	F	2	0	0	0
940	2010-08-11	CACO	A	4	5	F	0	0	0	0
941	2010-08-11	CACO	A	4	6	F	2	0	0	0
942	2010-08-11	CACO	A	5	1	F	10	1	0	0
943	2010-08-11	CACO	A	5	2	F	8	0	0	0
944	2010-08-11	CACO	A	5	3	F	0	0	0	0
945	2010-08-11	CACO	A	5	4	F	0	0	0	0
946	2010-08-11	CACO	A	5	5	F	1	1	0	0
947	2010-08-11	CACO	A	5	6	F	10	0	0	0
948	2010-08-11	CACO	A	6	1	F	10	0	0	0
949	2010-08-11	CACO	A	6	2	F	7	1	0	0
950	2010-08-11	CACO	A	6	3	F	2	0	0	0
951	2010-08-11	CACO	A	6	4	F	4	0	0	0
952	2010-08-11	CACO	A	6	5	F	6	0	0	0
953	2010-08-11	CACO	A	6	6	F	2	1	0	0
954	2010-08-11	CACO	A	7	1	F	22	0	0	0
955	2010-08-11	CACO	A	7	2	F	9	0	0	0
956	2010-08-11	CACO	A	7	3	F	26	0	0	0
957	2010-08-11	CACO	A	7	4	F	64	0	0	0
958	2010-08-11	CACO	A	7	5	F	35	0	0	0
959	2010-08-11	CACO	A	7	6	F	1	1	0	0
960	2010-08-11	CACO	A	8	1	F	73	0	0	0
961	2010-08-11	CACO	A	8	2	F	310+	1	0	0
962	2010-08-11	CACO	A	8	3	F	7	0	0	0
963	2010-08-11	CACO	A	8	4	F	8	1	0	0
964	2010-08-11	CACO	A	8	5	F	2	0	0	0
965	2010-08-11	CACO	A	8	6	F	59	0	0	0
966	2010-08-31	CACO	A	1	1	F	0	0	0	0
967	2010-08-31	CACO	A	1	2	F	3	0	0	0
968	2010-08-31	CACO	A	1	3	F	0	0	0	0
969	2010-08-31	CACO	A	1	4	F	0	0	0	0
970	2010-08-31	CACO	A	1	5	F	0	0	0	0
971	2010-08-31	CACO	A	1	6	F	0	1	0	0
972	2010-08-31	CACO	A	2	1	F	1	0	0	0
973	2010-08-31	CACO	A	2	2	F	4	0	0	0
974	2010-08-31	CACO	A	2	3	F	1	1	0	0
975	2010-08-31	CACO	A	2	4	F	0	0	0	0
976	2010-08-31	CACO	A	2	5	F	0	0	0	0
977	2010-08-31	CACO	A	2	6	F	1	2	0	0
978	2010-08-31	CACO	A	3	1	F	0	0	0	0
979	2010-08-31	CACO	A	3	2	F	2	0	0	0
980	2010-08-31	CACO	A	3	3	F	0	0	0	0
981	2010-08-31	CACO	A	3	4	F	0	0	0	0
982	2010-08-31	CACO	A	3	5	F	0	0	0	0
983	2010-08-31	CACO	A	3	6	F	3	0	0	0
984	2010-08-31	CACO	A	4	1	F	0	1	0	0
985	2010-08-31	CACO	A	4	2	F	0	0	0	0
986	2010-08-31	CACO	A	4	3	F	1	1	0	0
987	2010-08-31	CACO	A	4	4	F	2	0	0	0
988	2010-08-31	CACO	A	4	5	F	7	0	0	0
989	2010-08-31	CACO	A	4	6	F	3	0	0	0
990	2010-08-31	CACO	A	5	1	F	28	0	0	0
991	2010-08-31	CACO	A	5	2	F	6	0	0	0
992	2010-08-31	CACO	A	5	3	F	0	0	0	0
993	2010-08-31	CACO	A	5	4	F	3	0	0	0
994	2010-08-31	CACO	A	5	5	F	5	0	0	0
995	2010-08-31	CACO	A	5	6	F	0	0	0	0
996	2010-08-31	CACO	A	6	1	F	41	1	0	0
997	2010-08-31	CACO	A	6	2	F	48	0	0	0
998	2010-08-31	CACO	A	6	3	F	27	0	0	0
999	2010-08-31	CACO	A	6	4	F	7	0	0	0
1000	2010-08-31	CACO	A	6	5	F	1	0	0	0
1001	2010-08-31	CACO	A	6	6	F	0	0	0	0
1002	2010-08-31	CACO	A	7	1	F	12	0	0	0
1003	2010-08-31	CACO	A	7	2	F	5	0	0	0
1004	2010-08-31	CACO	A	7	3	F	2	0	0	0
1005	2010-08-31	CACO	A	7	4	F	31	0	0	0
1006	2010-08-31	CACO	A	7	5	F	2	0	0	0
1007	2010-08-31	CACO	A	7	6	F	0	0	0	0
1008	2010-08-31	CACO	A	8	1	F	47	0	0	0
1009	2010-08-31	CACO	A	8	2	F	32	0	0	0
1010	2010-08-31	CACO	A	8	3	F	2	0	0	0
1011	2010-08-31	CACO	A	8	4	F	6	1	0	0
1012	2010-08-31	CACO	A	8	5	F	2	0	0	0
1013	2010-08-31	CACO	A	8	6	F	4	0	0	0
1014	2010-09-22	CACO	A	1	1	F	0	0	0	0
1015	2010-09-22	CACO	A	1	2	F	0	0	0	0
1016	2010-09-22	CACO	A	1	3	F	0	0	0	0
1017	2010-09-22	CACO	A	1	4	F	0	0	0	0
1018	2010-09-22	CACO	A	1	5	F	0	0	0	0
1019	2010-09-22	CACO	A	1	6	F	0	1	0	0
1020	2010-09-22	CACO	A	2	1	F	2	0	0	0
1021	2010-09-22	CACO	A	2	2	F	0	1	0	0
1022	2010-09-22	CACO	A	2	3	F	1	1	0	0
1023	2010-09-22	CACO	A	2	4	F	0	0	0	0
1024	2010-09-22	CACO	A	2	5	F	0	0	0	0
1025	2010-09-22	CACO	A	2	6	F	1	0	0	0
1026	2010-09-22	CACO	A	3	1	F	0	0	0	0
1027	2010-09-22	CACO	A	3	2	F	0	0	0	0
1028	2010-09-22	CACO	A	3	3	F	0	0	0	0
1029	2010-09-22	CACO	A	3	4	F	0	0	0	0
1030	2010-09-22	CACO	A	3	5	F	0	0	0	0
1031	2010-09-22	CACO	A	3	6	F	2	0	0	0
1032	2010-09-22	CACO	A	4	1	F	1	0	0	0
1033	2010-09-22	CACO	A	4	2	F	0	0	0	0
1034	2010-09-22	CACO	A	4	3	F	1	0	0	0
1035	2010-09-22	CACO	A	4	4	F	0	0	0	0
1036	2010-09-22	CACO	A	4	5	F	1	0	0	0
1037	2010-09-22	CACO	A	4	6	F	0	0	0	0
1038	2010-09-22	CACO	A	5	1	F	0	0	0	0
1039	2010-09-22	CACO	A	5	2	F	4	0	0	0
1040	2010-09-22	CACO	A	5	3	F	1	0	0	0
1041	2010-09-22	CACO	A	5	4	F	0	0	0	0
1042	2010-09-22	CACO	A	5	5	F	0	0	0	0
1043	2010-09-22	CACO	A	5	6	F	1	1	0	0
1044	2010-09-22	CACO	A	6	1	F	4	0	0	0
1045	2010-09-22	CACO	A	6	2	F	10	0	0	0
1046	2010-09-22	CACO	A	6	3	F	0	0	0	0
1047	2010-09-22	CACO	A	6	4	F	0	0	0	0
1048	2010-09-22	CACO	A	6	5	F	0	0	0	0
1049	2010-09-22	CACO	A	6	6	F	0	1	0	0
1050	2010-09-22	CACO	A	7	1	F	13	0	0	0
1051	2010-09-22	CACO	A	7	2	F	1	0	0	0
1052	2010-09-22	CACO	A	7	3	F	1	0	0	0
1053	2010-09-22	CACO	A	7	4	F	2	1	0	0
1054	2010-09-22	CACO	A	7	5	F	4	0	0	0
1055	2010-09-22	CACO	A	7	6	F	0	0	0	0
1056	2010-09-22	CACO	A	8	1	F	9	0	0	0
1057	2010-09-22	CACO	A	8	2	F	11	0	0	0
1058	2010-09-22	CACO	A	8	3	F	5	0	0	0
1059	2010-09-22	CACO	A	8	4	F	2	0	0	0
1060	2010-09-22	CACO	A	8	5	F	1	0	0	0
1061	2010-09-22	CACO	A	8	6	F	1	0	0	0
1062	2010-10-20	CACO	A	1	1	F	0	0	0	1
1063	2010-10-20	CACO	A	1	2	F	0	0	0	0
1064	2010-10-20	CACO	A	1	3	F	0	0	0	0
1065	2010-10-20	CACO	A	1	4	F	0	0	0	0
1066	2010-10-20	CACO	A	1	5	F	0	0	0	0
1067	2010-10-20	CACO	A	1	6	F	1	2	1	0
1068	2010-10-20	CACO	A	2	1	F	0	0	0	0
1069	2010-10-20	CACO	A	2	2	F	0	0	0	0
1070	2010-10-20	CACO	A	2	3	F	0	0	0	0
1071	2010-10-20	CACO	A	2	4	F	0	0	0	0
1072	2010-10-20	CACO	A	2	5	F	0	0	0	0
1073	2010-10-20	CACO	A	2	6	F	0	0	0	0
1074	2010-10-20	CACO	A	3	1	F	0	0	0	0
1075	2010-10-20	CACO	A	3	2	F	0	0	0	0
1076	2010-10-20	CACO	A	3	3	F	0	0	0	0
1077	2010-10-20	CACO	A	3	4	F	0	0	0	0
1078	2010-10-20	CACO	A	3	5	F	0	0	0	0
1079	2010-10-20	CACO	A	3	6	F	0	0	0	0
1080	2010-10-20	CACO	A	4	1	F	0	0	0	0
1081	2010-10-20	CACO	A	4	2	F	0	0	0	0
1082	2010-10-20	CACO	A	4	3	F	0	0	0	0
1083	2010-10-20	CACO	A	4	4	F	0	0	0	0
1084	2010-10-20	CACO	A	4	5	F	0	0	0	1
1085	2010-10-20	CACO	A	4	6	F	0	0	0	0
1086	2010-10-20	CACO	A	5	1	F	0	0	0	1
1087	2010-10-20	CACO	A	5	2	F	0	0	0	0
1088	2010-10-20	CACO	A	5	3	F	0	0	1	0
1089	2010-10-20	CACO	A	5	4	F	0	0	0	0
1090	2010-10-20	CACO	A	5	5	F	0	0	0	0
1091	2010-10-20	CACO	A	5	6	F	0	0	0	0
1092	2010-10-20	CACO	A	6	1	F	0	0	1	0
1093	2010-10-20	CACO	A	6	2	F	0	0	0	0
1094	2010-10-20	CACO	A	6	3	F	0	0	0	2
1095	2010-10-20	CACO	A	6	4	F	0	0	0	0
1096	2010-10-20	CACO	A	6	5	F	2	1	0	0
1097	2010-10-20	CACO	A	6	6	F	4	0	0	0
1098	2010-10-20	CACO	A	7	1	F	0	0	0	0
1099	2010-10-20	CACO	A	7	2	F	0	0	0	0
1100	2010-10-20	CACO	A	7	3	F	0	0	0	0
1101	2010-10-20	CACO	A	7	4	F	0	0	1	0
1102	2010-10-20	CACO	A	7	5	F	0	0	0	2
1103	2010-10-20	CACO	A	7	6	F	0	0	1	2
1104	2010-10-20	CACO	A	8	1	F	0	0	0	0
1105	2010-10-20	CACO	A	8	2	F	0	0	0	0
1106	2010-10-20	CACO	A	8	3	F	0	0	1	1
1107	2010-10-20	CACO	A	8	4	F	0	0	0	0
1108	2010-10-20	CACO	A	8	5	F	0	0	2	0
1109	2010-10-20	CACO	A	8	6	F	0	0	1	0
1110	2010-11-23	CACO	A	2	1	F	0	0	0	0
1111	2010-11-23	CACO	A	2	2	F	0	0	0	0
1112	2010-11-23	CACO	A	2	3	F	0	0	0	0
1113	2010-11-23	CACO	A	2	4	F	0	0	1	0
1114	2010-11-23	CACO	A	2	5	F	0	0	0	0
1115	2010-11-23	CACO	A	2	6	F	0	0	0	1
1116	2010-11-23	CACO	A	4	1	F	0	0	0	1
1117	2010-11-23	CACO	A	4	2	F	0	0	1	0
1118	2010-11-23	CACO	A	4	3	F	0	0	0	0
1119	2010-11-23	CACO	A	4	4	F	0	0	0	0
1120	2010-11-23	CACO	A	4	5	F	0	0	0	0
1121	2010-11-23	CACO	A	4	6	F	0	0	0	0
1122	2010-11-23	CACO	A	6	1	F	0	0	1	1
1123	2010-11-23	CACO	A	6	2	F	0	0	2	1
1124	2010-11-23	CACO	A	6	3	F	0	0	0	0
1125	2010-11-23	CACO	A	6	4	F	0	0	0	0
1126	2010-11-23	CACO	A	6	5	F	0	0	0	0
1127	2010-11-23	CACO	A	6	6	F	0	0	0	0
1128	2010-11-23	CACO	A	8	1	F	0	0	0	0
1129	2010-11-23	CACO	A	8	2	F	0	0	0	0
1130	2010-11-23	CACO	A	8	3	F	0	0	1	0
1131	2010-11-23	CACO	A	8	4	F	0	0	1	0
1132	2010-11-23	CACO	A	8	5	F	0	0	2	1
1133	2010-11-23	CACO	A	8	6	F	0	0	0	0
1134	2011-05-06	CACO	A	1	1	F	0	0	0	0
1135	2011-05-06	CACO	A	1	2	F	0	0	0	0
1136	2011-05-06	CACO	A	1	3	F	0	0	0	0
1137	2011-05-06	CACO	A	1	4	F	0	0	0	0
1138	2011-05-06	CACO	A	1	5	F	0	0	0	0
1139	2011-05-06	CACO	A	1	6	F	0	0	0	0
1140	2011-05-06	CACO	A	2	1	D	0	0	1	0
1141	2011-05-06	CACO	A	2	2	D	0	0	0	0
1142	2011-05-06	CACO	A	2	3	D	0	0	0	0
1143	2011-05-06	CACO	A	2	4	D	0	0	0	0
1144	2011-05-06	CACO	A	2	5	D	0	0	0	0
1145	2011-05-06	CACO	A	2	6	D	0	0	0	0
1146	2011-05-06	CACO	A	3	1	F	0	0	0	1
1147	2011-05-06	CACO	A	3	2	F	0	0	0	0
1148	2011-05-06	CACO	A	3	3	F	0	0	0	0
1149	2011-05-06	CACO	A	3	4	F	0	0	0	0
1150	2011-05-06	CACO	A	3	5	F	0	0	0	0
1151	2011-05-06	CACO	A	3	6	F	0	0	0	0
1152	2011-05-06	CACO	A	4	1	D	0	0	0	0
1153	2011-05-06	CACO	A	4	2	D	0	0	0	1
1154	2011-05-06	CACO	A	4	3	D	0	0	0	1
1155	2011-05-06	CACO	A	4	4	D	0	0	0	0
1156	2011-05-06	CACO	A	4	5	D	0	0	0	0
1157	2011-05-06	CACO	A	4	6	D	0	0	0	0
1158	2011-05-06	CACO	A	5	1	F	0	0	0	0
1159	2011-05-06	CACO	A	5	2	F	0	0	0	0
1160	2011-05-06	CACO	A	5	3	F	0	0	0	0
1161	2011-05-06	CACO	A	5	4	F	0	0	0	0
1162	2011-05-06	CACO	A	5	5	F	0	0	0	0
1163	2011-05-06	CACO	A	5	6	F	0	0	0	0
1164	2011-05-06	CACO	A	6	1	D	0	0	0	0
1165	2011-05-06	CACO	A	6	2	D	0	0	0	0
1166	2011-05-06	CACO	A	6	3	D	0	0	0	0
1167	2011-05-06	CACO	A	6	4	D	0	0	0	0
1168	2011-05-06	CACO	A	6	5	D	0	0	0	0
1169	2011-05-06	CACO	A	6	6	D	0	0	0	0
1170	2011-05-06	CACO	A	7	1	F	0	0	0	3
1171	2011-05-06	CACO	A	7	2	F	0	0	1	0
1172	2011-05-06	CACO	A	7	3	F	0	0	1	2
1173	2011-05-06	CACO	A	7	4	F	0	0	0	1
1174	2011-05-06	CACO	A	7	5	F	0	0	1	0
1175	2011-05-06	CACO	A	7	6	F	0	0	0	0
1176	2011-05-06	CACO	A	8	1	D	0	0	0	0
1177	2011-05-06	CACO	A	8	2	D	0	1	0	2
1178	2011-05-06	CACO	A	8	3	D	0	0	0	2
1179	2011-05-06	CACO	A	8	4	D	0	0	0	0
1180	2011-05-06	CACO	A	8	5	D	0	0	0	1
1181	2011-05-06	CACO	A	8	6	D	0	0	1	1
1182	2011-06-01	CACO	A	1	1	D	0	1	0	0		1
1183	2011-06-01	CACO	A	1	2	D	0	0	1	0
1184	2011-06-01	CACO	A	1	3	D	0	1	0	0		1
1185	2011-06-01	CACO	A	1	4	D	0	0	0	0
1186	2011-06-01	CACO	A	1	5	D	0	0	0	0
1187	2011-06-01	CACO	A	1	6	D	0	0	0	0
1188	2011-06-01	CACO	A	2	1	F	0	0	0	0
1189	2011-06-01	CACO	A	2	2	F	0	0	0	0
1190	2011-06-01	CACO	A	2	3	F	0	1	0	0		1
1191	2011-06-01	CACO	A	2	4	F	0	0	0	0
1192	2011-06-01	CACO	A	2	5	F	0	0	0	0
1193	2011-06-01	CACO	A	2	6	F	0	0	0	0
1194	2011-06-01	CACO	A	3	1	D	0	1	0	0		1
1195	2011-06-01	CACO	A	3	2	D	0	0	0	0
1196	2011-06-01	CACO	A	3	3	D	0	1	0	0
1197	2011-06-01	CACO	A	3	4	D	0	0	0	0
1198	2011-06-01	CACO	A	3	5	D	0	1	0	0
1199	2011-06-01	CACO	A	3	6	D	0	1	0	0
1200	2011-06-01	CACO	A	4	1	F	0	1	0	0
1201	2011-06-01	CACO	A	4	2	F	0	0	0	0
1202	2011-06-01	CACO	A	4	3	F	0	0	0	0
1203	2011-06-01	CACO	A	4	4	F	0	1	0	0
1204	2011-06-01	CACO	A	4	5	F	0	0	0	0
1205	2011-06-01	CACO	A	4	6	F	0	0	0	0
1206	2011-06-01	CACO	A	5	1	D	0	2	0	0
1207	2011-06-01	CACO	A	5	2	D	1	0	0	0
1208	2011-06-01	CACO	A	5	3	D	0	3	0	0
1209	2011-06-01	CACO	A	5	4	D	0	4	0	0
1210	2011-06-01	CACO	A	5	5	D	0	1	0	0
1211	2011-06-01	CACO	A	5	6	D	0	0	0	0
1212	2011-06-01	CACO	A	6	1	F	4	1	1	0
1213	2011-06-01	CACO	A	6	2	F	0	1	0	1
1214	2011-06-01	CACO	A	6	3	F	0	2	2	0
1215	2011-06-01	CACO	A	6	4	F	0	2	1	0
1216	2011-06-01	CACO	A	6	5	F	0	0	0	0
1217	2011-06-01	CACO	A	6	6	F	0	1	0	0
1218	2011-06-01	CACO	A	7	1	D	0	1	0	0
1219	2011-06-01	CACO	A	7	2	D	0	1	0	1
1220	2011-06-01	CACO	A	7	3	D	0	0	0	1
1221	2011-06-01	CACO	A	7	4	D	0	1	0	2
1222	2011-06-01	CACO	A	7	5	D	0	0	0	1
1223	2011-06-01	CACO	A	7	6	D	0	1	0	0
1224	2011-06-01	CACO	A	8	1	F	0	0	0	0
1225	2011-06-01	CACO	A	8	2	F	0	0	0	0
1226	2011-06-01	CACO	A	8	3	F	0	1	0	0
1227	2011-06-01	CACO	A	8	4	F	0	2	0	0
1228	2011-06-01	CACO	A	8	5	F	0	0	0	1
1229	2011-06-01	CACO	A	8	6	F	0	0	0	1
1230	2011-06-22	CACO	A	1	1	F	0	0	0	0
1231	2011-06-22	CACO	A	1	2	F	0	0	0	0
1232	2011-06-22	CACO	A	1	3	F	0	3	0	0
1233	2011-06-22	CACO	A	1	4	F	0	0	0	0
1234	2011-06-22	CACO	A	1	5	F	0	1	0	0
1235	2011-06-22	CACO	A	1	6	F	0	1	1	0
1236	2011-06-22	CACO	A	2	1	D	0	0	0	0
1237	2011-06-22	CACO	A	2	2	D	0	1	0	0
1238	2011-06-22	CACO	A	2	3	D	0	2	0	0
1239	2011-06-22	CACO	A	2	4	D	0	0	0	0
1240	2011-06-22	CACO	A	2	5	D	0	0	0	0
1241	2011-06-22	CACO	A	2	6	D	0	0	0	0
1242	2011-06-22	CACO	A	3	1	F	0	0	0	0
1243	2011-06-22	CACO	A	3	2	F	0	0	0	0
1244	2011-06-22	CACO	A	3	3	F	0	0	0	0
1245	2011-06-22	CACO	A	3	4	F	0	0	0	0
1246	2011-06-22	CACO	A	3	5	F	0	0	0	0
1247	2011-06-22	CACO	A	3	6	F	0	0	0	0
1248	2011-06-22	CACO	A	4	1	D	0	0	0	0
1249	2011-06-22	CACO	A	4	2	D	0	0	0	0
1250	2011-06-22	CACO	A	4	3	D	0	1	0	0
1251	2011-06-22	CACO	A	4	4	D	0	2	0	0
1252	2011-06-22	CACO	A	4	5	D	0	3	0	0
1253	2011-06-22	CACO	A	4	6	D	0	1	0	0
1254	2011-06-22	CACO	A	5	1	F	0	0	0	0
1255	2011-06-22	CACO	A	5	2	F	0	0	0	0
1256	2011-06-22	CACO	A	5	3	F	0	0	0	0
1257	2011-06-22	CACO	A	5	4	F	0	0	0	0
1258	2011-06-22	CACO	A	5	5	F	0	1	0	0
1259	2011-06-22	CACO	A	5	6	F	0	0	0	0
1260	2011-06-22	CACO	A	6	1	D	0	4	0	0
1261	2011-06-22	CACO	A	6	2	D	0	0	0	0
1262	2011-06-22	CACO	A	6	3	D	0	0	0	0
1263	2011-06-22	CACO	A	6	4	D	0	1	0	0
1264	2011-06-22	CACO	A	6	5	D	0	1	1	1
1265	2011-06-22	CACO	A	6	6	D	0	2	0	1		2	1
1266	2011-06-22	CACO	A	7	1	F	0	2	0	0
1267	2011-06-22	CACO	A	7	2	F	0	0	0	0
1268	2011-06-22	CACO	A	7	3	F	0	0	1	1
1269	2011-06-22	CACO	A	7	4	F	0	0	0	0
1270	2011-06-22	CACO	A	7	5	F	0	0	0	0
1271	2011-06-22	CACO	A	7	6	F	0	0	0	0
1272	2011-06-22	CACO	A	8	1	D	0	0	0	0
1273	2011-06-22	CACO	A	8	2	D	0	0	0	0
1274	2011-06-22	CACO	A	8	3	D	0	0	0	0
1275	2011-06-22	CACO	A	8	4	D	0	5	0	0
1276	2011-06-22	CACO	A	8	5	D	0	2	0	0
1277	2011-06-22	CACO	A	8	6	D	0	2	0	0
1278	2011-07-14	CACO	A	1	1	D	0	0	0	0
1279	2011-07-14	CACO	A	1	2	D	0	0	0	0
1280	2011-07-14	CACO	A	1	3	D	0	0	0	0
1281	2011-07-14	CACO	A	1	4	D	0	1	0	0
1282	2011-07-14	CACO	A	1	5	D	0	0	0	0
1283	2011-07-14	CACO	A	1	6	D	0	0	0	0
1284	2011-07-14	CACO	A	2	1	F	0	1	0	0
1285	2011-07-14	CACO	A	2	2	F	0	0	0	0
1286	2011-07-14	CACO	A	2	3	F	0	3	0	0
1287	2011-07-14	CACO	A	2	4	F	0	0	0	0
1288	2011-07-14	CACO	A	2	5	F	0	1	0	0
1289	2011-07-14	CACO	A	2	6	F	0	1	0	0
1290	2011-07-14	CACO	A	3	1	D	0	1	0	0
1291	2011-07-14	CACO	A	3	2	D	0	1	0	0
1292	2011-07-14	CACO	A	3	3	D	0	0	0	0
1293	2011-07-14	CACO	A	3	4	D	0	0	0	0
1294	2011-07-14	CACO	A	3	5	D	0	0	0	0
1295	2011-07-14	CACO	A	3	6	D	0	0	0	0
1296	2011-07-14	CACO	A	4	1	F	0	0	0	0
1297	2011-07-14	CACO	A	4	2	F	0	2	0	0
1298	2011-07-14	CACO	A	4	3	F	0	0	0	0
1299	2011-07-14	CACO	A	4	4	F	0	0	0	0
1300	2011-07-14	CACO	A	4	5	F	0	0	0	0
1301	2011-07-14	CACO	A	4	6	F	0	0	0	0
1302	2011-07-14	CACO	A	5	1	D	0	0	0	0
1303	2011-07-14	CACO	A	5	2	D	0	1	0	0
1304	2011-07-14	CACO	A	5	3	D	0	0	0	0
1305	2011-07-14	CACO	A	5	4	D	0	2	0	0
1306	2011-07-14	CACO	A	5	5	D	0	0	0	0
1307	2011-07-14	CACO	A	5	6	D	0	1	0	0
1308	2011-07-14	CACO	A	6	1	F	0	0	0	0
1309	2011-07-14	CACO	A	6	2	F	0	0	0	0
1310	2011-07-14	CACO	A	6	3	F	0	1	1	0
1311	2011-07-14	CACO	A	6	4	F	0	1	0	0
1312	2011-07-14	CACO	A	6	5	F	0	0	0	0
1313	2011-07-14	CACO	A	6	6	F	0	0	0	0
1314	2011-07-14	CACO	A	7	1	D	0	0	0	0
1315	2011-07-14	CACO	A	7	2	D	1	0	0	0
1316	2011-07-14	CACO	A	7	3	D	0	0	0	0
1317	2011-07-14	CACO	A	7	4	D	0	0	0	0
1318	2011-07-14	CACO	A	7	5	D	0	0	0	0
1319	2011-07-14	CACO	A	7	6	D	0	0	0	0
1320	2011-07-14	CACO	A	8	1	F	0	0	0	0
1321	2011-07-14	CACO	A	8	2	F	0	1	0	0
1322	2011-07-14	CACO	A	8	3	F	0	0	0	0
1323	2011-07-14	CACO	A	8	4	F	0	1	0	0
1324	2011-07-14	CACO	A	8	5	F	0	0	0	0
1325	2011-07-14	CACO	A	8	6	F	0	0	0	0
1326	2011-08-01	CACO	A	1	1	F	0	0	0	0
1327	2011-08-01	CACO	A	1	2	F	0	0	0	0
1328	2011-08-01	CACO	A	1	3	F	2	0	0	0
1329	2011-08-01	CACO	A	1	4	F	5	0	0	0
1330	2011-08-01	CACO	A	1	5	F	0	0	0	0
1331	2011-08-01	CACO	A	1	6	F	1	0	0	0
1332	2011-08-01	CACO	A	2	1	D	0	0	0	0
1333	2011-08-01	CACO	A	2	2	D	1	0	0	0
1334	2011-08-01	CACO	A	2	3	D	0	0	0	0
1335	2011-08-01	CACO	A	2	4	D	1	0	0	0
1336	2011-08-01	CACO	A	2	5	D	1	0	0	0
1337	2011-08-01	CACO	A	2	6	D	0	0	0	0
1338	2011-08-01	CACO	A	3	1	F	0	0	0	0
1339	2011-08-01	CACO	A	3	2	F	0	1	0	0
1340	2011-08-01	CACO	A	3	3	F	0	0	0	0
1341	2011-08-01	CACO	A	3	4	F	0	1	0	0
1342	2011-08-01	CACO	A	3	5	F	0	0	0	0
1343	2011-08-01	CACO	A	3	6	F	0	0	0	0
1344	2011-08-01	CACO	A	4	1	D	0	0	0	0
1345	2011-08-01	CACO	A	4	2	D	1	0	0	0
1346	2011-08-01	CACO	A	4	3	D	29	0	0	0
1347	2011-08-01	CACO	A	4	4	D	0	0	0	0
1348	2011-08-01	CACO	A	4	5	D	0	0	0	0
1349	2011-08-01	CACO	A	4	6	D	0	0	0	0
1350	2011-08-01	CACO	A	5	1	F	1	0	0	0
1351	2011-08-01	CACO	A	5	2	F	0	0	0	0
1352	2011-08-01	CACO	A	5	3	F	1	0	0	0
1353	2011-08-01	CACO	A	5	4	F	0	0	0	0
1354	2011-08-01	CACO	A	5	5	F	0	1	0	0
1355	2011-08-01	CACO	A	5	6	F	0	1	0	0
1356	2011-08-01	CACO	A	6	1	D	0	0	0	0
1357	2011-08-01	CACO	A	6	2	D	1	0	0	0
1358	2011-08-01	CACO	A	6	3	D	1	1	0	0
1359	2011-08-01	CACO	A	6	4	D	2	0	0	0
1360	2011-08-01	CACO	A	6	5	D	0	0	0	0
1361	2011-08-01	CACO	A	6	6	D	0	0	0	0
1362	2011-08-01	CACO	A	7	1	F	0	0	0	0
1363	2011-08-01	CACO	A	7	2	F	0	1	0	0
1364	2011-08-01	CACO	A	7	3	F	20	0	0	0
1365	2011-08-01	CACO	A	7	4	F	2	2	0	0
1366	2011-08-01	CACO	A	7	5	F	3	0	0	0
1367	2011-08-01	CACO	A	7	6	F	0	0	0	0
1368	2011-08-01	CACO	A	8	1	D	0	1	0	0
1369	2011-08-01	CACO	A	8	2	D	0	0	0	0
1370	2011-08-01	CACO	A	8	3	D	1	0	0	0
1371	2011-08-01	CACO	A	8	4	D	0	0	0	0
1372	2011-08-01	CACO	A	8	5	D	0	1	0	0
1373	2011-08-01	CACO	A	8	6	D	1	0	0	0
1374	2011-08-24	CACO	A	1	1	D	0	0	0	0
1375	2011-08-24	CACO	A	1	2	D	0	0	0	0
1376	2011-08-24	CACO	A	1	3	D	18	0	0	0
1377	2011-08-24	CACO	A	1	4	D	1	0	0	0
1378	2011-08-24	CACO	A	1	5	D	2	1	0	0
1379	2011-08-24	CACO	A	1	6	D	1	0	0	0
1380	2011-08-24	CACO	A	2	1	F	0	0	0	0
1381	2011-08-24	CACO	A	2	2	F	0	0	0	0
1382	2011-08-24	CACO	A	2	3	F	0	1	0	0
1383	2011-08-24	CACO	A	2	4	F	0	0	0	0
1384	2011-08-24	CACO	A	2	5	F	1	0	0	0
1385	2011-08-24	CACO	A	2	6	F	3	0	0	0
1386	2011-08-24	CACO	A	3	1	D	0	0	0	0
1387	2011-08-24	CACO	A	3	2	D	0	1	0	0
1388	2011-08-24	CACO	A	3	3	D	0	0	0	0
1389	2011-08-24	CACO	A	3	4	D	1	0	0	0
1390	2011-08-24	CACO	A	3	5	D	0	0	0	0
1391	2011-08-24	CACO	A	3	6	D	0	1	0	0
1392	2011-08-24	CACO	A	4	1	F	1	0	0	0
1393	2011-08-24	CACO	A	4	2	F	2	1	0	0
1394	2011-08-24	CACO	A	4	3	F	1	0	0	0
1395	2011-08-24	CACO	A	4	4	F	0	0	0	0
1396	2011-08-24	CACO	A	4	5	F	0	0	0	0
1397	2011-08-24	CACO	A	4	6	F	0	0	0	0
1398	2011-08-24	CACO	A	5	1	D	1	0	0	0
1399	2011-08-24	CACO	A	5	2	D	0	0	0	0
1400	2011-08-24	CACO	A	5	3	D	0	0	0	0
1401	2011-08-24	CACO	A	5	4	D	2	0	0	0
1402	2011-08-24	CACO	A	5	5	D	0	0	0	0
1403	2011-08-24	CACO	A	5	6	D	0	0	0	0
1404	2011-08-24	CACO	A	6	1	F	0	2	0	0
1405	2011-08-24	CACO	A	6	2	F	1	1	0	0
1406	2011-08-24	CACO	A	6	3	F	2	0	0	0
1407	2011-08-24	CACO	A	6	4	F	0	0	0	0
1408	2011-08-24	CACO	A	6	5	F	2	0	0	0
1409	2011-08-24	CACO	A	6	6	F	2	0	0	0
1410	2011-08-24	CACO	A	7	1	D	1	0	0	0
1411	2011-08-24	CACO	A	7	2	D	0	1	0	0
1412	2011-08-24	CACO	A	7	3	D	2	0	0	0
1413	2011-08-24	CACO	A	7	4	D	1	0	0	0
1414	2011-08-24	CACO	A	7	5	D	0	0	0	0
1415	2011-08-24	CACO	A	7	6	D	0	0	0	0
1416	2011-08-24	CACO	A	8	1	F	0	0	0	0
1417	2011-08-24	CACO	A	8	2	F	1	0	0	0
1418	2011-08-24	CACO	A	8	3	F	1	0	0	0
1419	2011-08-24	CACO	A	8	4	F	1	0	0	0
1420	2011-08-24	CACO	A	8	5	F	2	0	0	0
1421	2011-08-24	CACO	A	8	6	F	0	0	0	0
1422	2011-09-13	CACO	A	1	1	D	0	0	0	0
1423	2011-09-13	CACO	A	1	2	D	0	1	0	0
1424	2011-09-13	CACO	A	1	3	D	0	0	0	0
1425	2011-09-13	CACO	A	1	4	D	0	0	0	0
1426	2011-09-13	CACO	A	1	5	D	0	0	0	0
1427	2011-09-13	CACO	A	1	6	D	1	0	0	0
1428	2011-09-13	CACO	A	2	1	F	0	0	0	0
1429	2011-09-13	CACO	A	2	2	F	0	0	0	0
1430	2011-09-13	CACO	A	2	3	F	0	0	0	0
1431	2011-09-13	CACO	A	2	4	F	0	0	0	0
1432	2011-09-13	CACO	A	2	5	F	0	0	0	0
1433	2011-09-13	CACO	A	2	6	F	0	0	0	0
1434	2011-09-13	CACO	A	3	1	D	1	0	0	0
1435	2011-09-13	CACO	A	3	2	D	0	0	0	0
1436	2011-09-13	CACO	A	3	3	D	0	0	0	0
1437	2011-09-13	CACO	A	3	4	D	1	0	0	0
1438	2011-09-13	CACO	A	3	5	D	2	0	0	0
1439	2011-09-13	CACO	A	3	6	D	1	0	0	0
1440	2011-09-13	CACO	A	4	1	F	4	0	0	0
1441	2011-09-13	CACO	A	4	2	F	0	1	0	0
1442	2011-09-13	CACO	A	4	3	F	0	0	0	0
1443	2011-09-13	CACO	A	4	4	F	0	0	0	0
1444	2011-09-13	CACO	A	4	5	F	0	0	0	0
1445	2011-09-13	CACO	A	4	6	F	0	0	0	0
1446	2011-09-13	CACO	A	5	1	D	0	0	0	0
1447	2011-09-13	CACO	A	5	2	D	0	0	0	0
1448	2011-09-13	CACO	A	5	3	D	0	0	0	0
1449	2011-09-13	CACO	A	5	4	D	0	0	0	0
1450	2011-09-13	CACO	A	5	5	D	0	1	0	0
1451	2011-09-13	CACO	A	5	6	D	0	0	0	0
1452	2011-09-13	CACO	A	6	1	F	0	0	0	0
1453	2011-09-13	CACO	A	6	2	F	0	0	0	0
1454	2011-09-13	CACO	A	6	3	F	0	0	0	0
1455	2011-09-13	CACO	A	6	4	F	0	0	0	0
1456	2011-09-13	CACO	A	6	5	F	0	0	0	0
1457	2011-09-13	CACO	A	6	6	F	0	0	0	0
1458	2011-09-13	CACO	A	7	1	D	0	0	0	0
1459	2011-09-13	CACO	A	7	2	D	0	0	0	0
1460	2011-09-13	CACO	A	7	3	D	0	0	0	0
1461	2011-09-13	CACO	A	7	4	D	0	0	0	0
1462	2011-09-13	CACO	A	7	5	D	0	0	0	0
1463	2011-09-13	CACO	A	7	6	D	0	0	0	0
1464	2011-09-13	CACO	A	8	1	F	0	0	0	0
1465	2011-09-13	CACO	A	8	2	F	2	0	0	0
1466	2011-09-13	CACO	A	8	3	F	0	0	0	0
1467	2011-09-13	CACO	A	8	4	F	0	0	0	0
1468	2011-09-13	CACO	A	8	5	F	0	0	0	0
1469	2011-09-13	CACO	A	8	6	F	0	0	0	0
1470	2011-10-05	CACO	A	1	1	F	0	0	0	0
1471	2011-10-05	CACO	A	1	2	F	0	0	0	0
1472	2011-10-05	CACO	A	1	3	F	0	0	0	0
1473	2011-10-05	CACO	A	1	4	F	0	0	0	0
1474	2011-10-05	CACO	A	1	5	F	0	0	0	0
1475	2011-10-05	CACO	A	1	6	F	0	0	0	0
1476	2011-10-05	CACO	A	2	1	D	0	0	0	0
1477	2011-10-05	CACO	A	2	2	D	0	0	0	0
1478	2011-10-05	CACO	A	2	3	D	0	0	0	0
1479	2011-10-05	CACO	A	2	4	D	0	0	0	0
1480	2011-10-05	CACO	A	2	5	D	0	0	0	0
1481	2011-10-05	CACO	A	2	6	D	0	0	0	0
1482	2011-10-05	CACO	A	3	1	F	0	0	1	0
1483	2011-10-05	CACO	A	3	2	F	0	0	0	0
1484	2011-10-05	CACO	A	3	3	F	0	0	0	0
1485	2011-10-05	CACO	A	3	4	F	0	0	0	0
1486	2011-10-05	CACO	A	3	5	F	0	0	0	0
1487	2011-10-05	CACO	A	3	6	F	0	0	0	0
1488	2011-10-05	CACO	A	4	1	D	0	0	0	0
1489	2011-10-05	CACO	A	4	2	D	0	0	0	0
1490	2011-10-05	CACO	A	4	3	D	0	0	0	0
1491	2011-10-05	CACO	A	4	4	D	0	0	0	0
1492	2011-10-05	CACO	A	4	5	D	0	0	0	0
1493	2011-10-05	CACO	A	4	6	D	0	0	0	0
1494	2011-10-05	CACO	A	5	1	F	0	0	0	0
1495	2011-10-05	CACO	A	5	2	F	0	0	0	0
1496	2011-10-05	CACO	A	5	3	F	0	0	0	0
1497	2011-10-05	CACO	A	5	4	F	0	0	0	0
1498	2011-10-05	CACO	A	5	5	F	0	0	0	0
1499	2011-10-05	CACO	A	5	6	F	0	0	0	0
1500	2011-10-05	CACO	A	6	1	D	0	0	0	0
1501	2011-10-05	CACO	A	6	2	D	0	0	0	0
1502	2011-10-05	CACO	A	6	3	D	0	0	0	0
1503	2011-10-05	CACO	A	6	4	D	0	0	0	0
1504	2011-10-05	CACO	A	6	5	D	0	0	0	0
1505	2011-10-05	CACO	A	6	6	D	0	0	1	0
1506	2011-10-05	CACO	A	7	1	F	0	0	0	0
1507	2011-10-05	CACO	A	7	2	F	0	0	0	0
1508	2011-10-05	CACO	A	7	3	F	0	0	0	0
1509	2011-10-05	CACO	A	7	4	F	0	0	0	0
1510	2011-10-05	CACO	A	7	5	F	0	0	0	0
1511	2011-10-05	CACO	A	7	6	F	0	0	0	1
1512	2011-10-05	CACO	A	8	1	D	0	0	0	0
1513	2011-10-05	CACO	A	8	2	D	0	0	0	0
1514	2011-10-05	CACO	A	8	3	D	0	0	0	0
1515	2011-10-05	CACO	A	8	4	D	0	0	0	0
1516	2011-10-05	CACO	A	8	5	D	0	0	0	0
1517	2011-10-05	CACO	A	8	6	D	0	0	1	0
1518	2011-10-29	CACO	A	1	1	D	0	0	0	0
1519	2011-10-29	CACO	A	1	2	D	0	0	0	0
1520	2011-10-29	CACO	A	1	3	D	0	0	0	0
1521	2011-10-29	CACO	A	1	4	D	0	0	0	0
1522	2011-10-29	CACO	A	1	5	D	0	0	0	0
1523	2011-10-29	CACO	A	1	6	D	0	0	4	1
1524	2011-10-29	CACO	A	2	1	F	0	0	0	1
1525	2011-10-29	CACO	A	2	2	F	0	0	1	1
1526	2011-10-29	CACO	A	2	3	F	0	0	0	0
1527	2011-10-29	CACO	A	2	4	F	0	0	0	0
1528	2011-10-29	CACO	A	2	5	F	0	0	0	0
1529	2011-10-29	CACO	A	2	6	F	0	0	0	0
1530	2011-10-29	CACO	A	3	1	D	0	0	3	1
1531	2011-10-29	CACO	A	3	2	D	0	0	0	0
1532	2011-10-29	CACO	A	3	3	D	0	0	0	0
1533	2011-10-29	CACO	A	3	4	D	0	0	0	0
1534	2011-10-29	CACO	A	3	5	D	0	0	0	0
1535	2011-10-29	CACO	A	3	6	D	0	0	1	1
1536	2011-10-29	CACO	A	4	1	F	0	0	1	1
1537	2011-10-29	CACO	A	4	2	F	0	0	0	0
1538	2011-10-29	CACO	A	4	3	F	0	0	0	0
1539	2011-10-29	CACO	A	4	4	F	0	0	0	0
1540	2011-10-29	CACO	A	4	5	F	0	0	1	0
1541	2011-10-29	CACO	A	4	6	F	0	0	0	0
1542	2011-10-29	CACO	A	5	1	D	0	0	0	0
1543	2011-10-29	CACO	A	5	2	D	0	0	0	0
1544	2011-10-29	CACO	A	5	3	D	0	0	1	0
1545	2011-10-29	CACO	A	5	4	D	0	0	0	0
1546	2011-10-29	CACO	A	5	5	D	0	0	0	0
1547	2011-10-29	CACO	A	5	6	D	0	0	0	0
1548	2011-10-29	CACO	A	6	1	F	0	0	0	0
1549	2011-10-29	CACO	A	6	2	F	0	0	1	1
1550	2011-10-29	CACO	A	6	3	F	0	0	0	0
1551	2011-10-29	CACO	A	6	4	F	0	0	0	0
1552	2011-10-29	CACO	A	6	5	F	0	0	0	1
1553	2011-10-29	CACO	A	6	6	F	0	0	0	1
1554	2011-10-29	CACO	A	7	1	D	0	0	0	1
1555	2011-10-29	CACO	A	7	2	D	0	0	0	0
1556	2011-10-29	CACO	A	7	3	D	0	0	1	1
1557	2011-10-29	CACO	A	7	4	D	0	0	1	5
1558	2011-10-29	CACO	A	7	5	D	0	0	1	0
1559	2011-10-29	CACO	A	7	6	D	0	0	1	2
1560	2011-10-29	CACO	A	8	1	F	0	0	1	0
1561	2011-10-29	CACO	A	8	2	F	0	0	0	0
1562	2011-10-29	CACO	A	8	3	F	0	0	3	7
1563	2011-10-29	CACO	A	8	4	F	0	0	2	2
1564	2011-10-29	CACO	A	8	5	F	0	0	4	4
1565	2011-10-29	CACO	A	8	6	F	0	0	1	0
1566	2012-05-31	CACO	A	1	1	Flag	0	0	0	0
1567	2012-05-31	CACO	A	1	2	Flag	0	0	0	0
1568	2012-05-31	CACO	A	1	3	Flag	0	0	0	0
1569	2012-05-31	CACO	A	1	4	Flag	0	0	0	0
1570	2012-05-31	CACO	A	1	5	Flag	0	1	0	0
1571	2012-05-31	CACO	A	1	6	Flag	0	3	0	0
1572	2012-05-31	CACO	A	2	1	Drag	0	0	0	0
1573	2012-05-31	CACO	A	2	2	Drag	0	0	0	0
1574	2012-05-31	CACO	A	2	3	Drag	0	1	0	0
1575	2012-05-31	CACO	A	2	4	Drag	0	0	0	1
1576	2012-05-31	CACO	A	2	5	Drag	0	0	1	0
1577	2012-05-31	CACO	A	2	6	Drag	0	0	1	1
1577	2012-05-31	CACO	A	2	6	Human	0	0	2	1
1578	2012-05-31	CACO	A	3	1	Flag	0	2	0	0
1579	2012-05-31	CACO	A	3	2	Flag	0	0	0	0
1580	2012-05-31	CACO	A	3	3	Flag	0	0	0	0
1581	2012-05-31	CACO	A	3	4	Flag	0	0	0	0
1582	2012-05-31	CACO	A	3	5	Flag	0	1	0	0
1583	2012-05-31	CACO	A	3	6	Flag	0	1	1	0
1584	2012-05-31	CACO	A	4	1	Drag	0	0	0	0
1585	2012-05-31	CACO	A	4	2	Drag	0	1	0	0
1586	2012-05-31	CACO	A	4	3	Drag	0	1	0	0
1587	2012-05-31	CACO	A	4	4	Drag	0	0	0	0
1588	2012-05-31	CACO	A	4	5	Drag	0	0	0	0
1589	2012-05-31	CACO	A	4	6	Drag	0	0	0	0
1590	2012-05-31	CACO	A	5	1	Flag	3	1	0	0
1591	2012-05-31	CACO	A	5	2	Flag	0	0	0	0
1592	2012-05-31	CACO	A	5	3	Flag	0	0	1	0
1593	2012-05-31	CACO	A	5	4	Flag	0	0	0	1
1594	2012-05-31	CACO	A	5	5	Flag	0	0	0	0
1595	2012-05-31	CACO	A	5	6	Flag	0	0	0	0
1596	2012-05-31	CACO	A	6	1	Drag	0	1	0	1
1597	2012-05-31	CACO	A	6	2	Drag	0	0	0	0
1598	2012-05-31	CACO	A	6	3	Drag	1	0	0	0
1599	2012-05-31	CACO	A	6	4	Drag	0	2	0	0
1600	2012-05-31	CACO	A	6	5	Drag	0	2	0	0
1601	2012-05-31	CACO	A	6	6	Drag	0	0	0	0
1602	2012-05-31	CACO	A	7	1	Flag	3	1	0	0
1603	2012-05-31	CACO	A	7	2	Flag	5	1	0	0
1604	2012-05-31	CACO	A	7	3	Flag	2	2	1	2		1
1605	2012-05-31	CACO	A	7	4	Flag	0	0	1	0
1606	2012-05-31	CACO	A	7	5	Flag	0	0	0	0
1607	2012-05-31	CACO	A	7	6	Flag	0	0	0	0
1608	2012-05-31	CACO	A	8	1	Drag	0	1	0	0
1609	2012-05-31	CACO	A	8	2	Drag	0	0	0	0
1610	2012-05-31	CACO	A	8	3	Drag	0	0	0	0
1611	2012-05-31	CACO	A	8	4	Drag	0	1	0	3
1612	2012-05-31	CACO	A	8	5	Drag	0	0	0	1
1613	2012-05-31	CACO	A	8	6	Drag	0	2	1	2
1614	2012-06-20	CACO	A	1	1	Drag	0	4	0	0
1615	2012-06-20	CACO	A	1	2	Drag	0	0	0	0
1616	2012-06-20	CACO	A	1	3	Drag	0	2	0	0
1617	2012-06-20	CACO	A	1	4	Drag	0	1	0	0
1618	2012-06-20	CACO	A	1	5	Drag	0	2	0	0
1619	2012-06-20	CACO	A	1	6	Drag	0	2	0	1
1620	2012-06-20	CACO	A	2	1	Flag	0	0	0	0
1621	2012-06-20	CACO	A	2	2	Flag	0	1	0	0
1622	2012-06-20	CACO	A	2	3	Flag	0	6	0	0
1623	2012-06-20	CACO	A	2	4	Flag	0	7	0	0
1624	2012-06-20	CACO	A	2	5	Flag	0	1	0	0
1625	2012-06-20	CACO	A	2	6	Flag	0	2	0	0
1626	2012-06-20	CACO	A	3	1	Drag	0	2	1	0
1627	2012-06-20	CACO	A	3	2	Drag	0	0	0	0
1628	2012-06-20	CACO	A	3	3	Drag	0	0	0	0
1629	2012-06-20	CACO	A	3	4	Drag	0	1	0	0
1630	2012-06-20	CACO	A	3	5	Drag	0	1	0	0
1631	2012-06-20	CACO	A	3	6	Drag	0	0	0	0
1632	2012-06-20	CACO	A	4	1	Flag	0	0	0	0
1633	2012-06-20	CACO	A	4	2	Flag	0	0	0	1
1634	2012-06-20	CACO	A	4	3	Flag	0	2	0	0
1635	2012-06-20	CACO	A	4	4	Flag	0	1	0	0
1636	2012-06-20	CACO	A	4	5	Flag	0	1	0	0
1637	2012-06-20	CACO	A	4	6	Flag	0	2	0	0
1638	2012-06-20	CACO	A	5	1	Drag	0	1	0	0
1639	2012-06-20	CACO	A	5	2	Drag	0	0	0	0
1640	2012-06-20	CACO	A	5	3	Drag	0	2	0	0
1641	2012-06-20	CACO	A	5	4	Drag	0	3	0	0
1642	2012-06-20	CACO	A	5	5	Drag	0	0	0	0
1643	2012-06-20	CACO	A	5	6	Drag	0	0	0	0
1644	2012-06-20	CACO	A	6	1	Flag	0	1	0	0
1645	2012-06-20	CACO	A	6	2	Flag	0	1	0	0
1646	2012-06-20	CACO	A	6	3	Flag	0	0	0	1
1647	2012-06-20	CACO	A	6	4	Flag	0	0	1	0
1648	2012-06-20	CACO	A	6	5	Flag	0	1	0	0
1649	2012-06-20	CACO	A	6	6	Flag	0	1	0	0
1650	2012-06-20	CACO	A	7	1	Drag	0	0	0	0
1651	2012-06-20	CACO	A	7	2	Drag	0	1	0	0
1652	2012-06-20	CACO	A	7	3	Drag	0	2	0	0
1653	2012-06-20	CACO	A	7	4	Drag	0	1	0	0
1654	2012-06-20	CACO	A	7	5	Drag	0	1	0	0
1655	2012-06-20	CACO	A	7	6	Drag	0	1	0	0
1656	2012-06-20	CACO	A	8	1	Flag	0	0	0	0
1657	2012-06-20	CACO	A	8	2	Flag	0	1	0	0
1658	2012-06-20	CACO	A	8	3	Flag	0	3	0	0
1659	2012-06-20	CACO	A	8	4	Flag	0	4	1	0
1660	2012-06-20	CACO	A	8	5	Flag	1	7	0	0
1661	2012-06-20	CACO	A	8	6	Flag	0	1	0	0
1662	2012-07-17	CACO	A	1	1	Flag	0	0	0	0
1663	2012-07-17	CACO	A	1	2	Flag	0	0	0	0
1664	2012-07-17	CACO	A	1	3	Flag	0	0	0	0
1665	2012-07-17	CACO	A	1	4	Flag	0	0	0	0
1666	2012-07-17	CACO	A	1	5	Flag	0	2	0	0
1667	2012-07-17	CACO	A	1	6	Flag	0	1	0	0
1668	2012-07-17	CACO	A	2	1	Drag	0	0	0	0
1669	2012-07-17	CACO	A	2	2	Drag	0	0	0	0
1670	2012-07-17	CACO	A	2	3	Drag	0	1	0	0
1671	2012-07-17	CACO	A	2	4	Drag	0	0	0	0
1672	2012-07-17	CACO	A	2	5	Drag	0	0	0	0
1673	2012-07-17	CACO	A	2	6	Drag	0	0	0	0
1674	2012-07-17	CACO	A	3	1	Flag	0	0	0	0
1675	2012-07-17	CACO	A	3	2	Flag	0	2	0	0
1676	2012-07-17	CACO	A	3	3	Flag	0	2	0	0
1677	2012-07-17	CACO	A	3	4	Flag	0	0	0	0
1678	2012-07-17	CACO	A	3	5	Flag	0	2	0	0
1679	2012-07-17	CACO	A	3	6	Flag	0	0	0	0
1680	2012-07-17	CACO	A	4	1	Drag	0	0	0	0
1681	2012-07-17	CACO	A	4	2	Drag	0	0	0	0
1682	2012-07-17	CACO	A	4	3	Drag	0	2	0	0
1683	2012-07-17	CACO	A	4	4	Drag	0	0	0	0
1684	2012-07-17	CACO	A	4	5	Drag	0	0	0	0
1685	2012-07-17	CACO	A	4	6	Drag	0	0	0	0
1686	2012-07-17	CACO	A	5	1	Flag	0	0	0	0
1687	2012-07-17	CACO	A	5	2	Flag	0	2	0	0
1688	2012-07-17	CACO	A	5	3	Flag	0	0	0	0
1689	2012-07-17	CACO	A	5	4	Flag	0	1	0	0
1690	2012-07-17	CACO	A	5	5	Flag	0	1	0	0
1691	2012-07-17	CACO	A	5	6	Flag	0	0	0	0
1692	2012-07-17	CACO	A	6	1	Drag	0	0	0	0
1693	2012-07-17	CACO	A	6	2	Drag	0	0	0	0
1694	2012-07-17	CACO	A	6	3	Drag	0	1	0	0
1695	2012-07-17	CACO	A	6	4	Drag	0	2	0	0
1696	2012-07-17	CACO	A	6	5	Drag	0	3	0	0
1697	2012-07-17	CACO	A	6	6	Drag	0	0	0	0
1698	2012-07-17	CACO	A	7	1	Flag	0	1	0	0
1699	2012-07-17	CACO	A	7	2	Flag	0	0	0	0
1700	2012-07-17	CACO	A	7	3	Flag	0	0	0	0
1701	2012-07-17	CACO	A	7	4	Flag	0	0	0	0
1702	2012-07-17	CACO	A	7	5	Flag	0	0	0	0
1703	2012-07-17	CACO	A	7	6	Flag	0	0	0	0
1704	2012-07-17	CACO	A	8	1	Drag	0	1	0	0
1705	2012-07-17	CACO	A	8	2	Drag	0	0	0	0
1706	2012-07-17	CACO	A	8	3	Drag	0	1	0	0
1707	2012-07-17	CACO	A	8	4	Drag	0	0	0	0
1708	2012-07-17	CACO	A	8	5	Drag	0	0	0	0
1709	2012-07-17	CACO	A	8	6	Drag	0	0	0	0
1710	2012-08-09	CACO	A	1	1	Flag	0	0	0	0
1711	2012-08-09	CACO	A	1	2	Flag	1	0	0	0
1712	2012-08-09	CACO	A	1	3	Flag	0	0	0	0
1713	2012-08-09	CACO	A	1	4	Flag	0	1	0	0
1714	2012-08-09	CACO	A	1	5	Flag	1	0	0	0
1715	2012-08-09	CACO	A	1	6	Flag	2	1	0	0
1716	2012-08-09	CACO	A	2	1	Drag	0	1	0	0		1
1717	2012-08-09	CACO	A	2	2	Drag	1	0	0	0
1718	2012-08-09	CACO	A	2	3	Drag	0	0	0	0
1719	2012-08-09	CACO	A	2	4	Drag	0	0	0	0
1720	2012-08-09	CACO	A	2	5	Drag	0	0	0	0
1721	2012-08-09	CACO	A	2	6	Drag	0	0	0	0
1722	2012-08-09	CACO	A	3	1	Flag	0	0	0	0
1723	2012-08-09	CACO	A	3	2	Flag	0	1	0	0
1724	2012-08-09	CACO	A	3	3	Flag	0	0	0	0
1725	2012-08-09	CACO	A	3	4	Flag	1	1	0	0		1
1726	2012-08-09	CACO	A	3	5	Flag	0	3	0	0
1727	2012-08-09	CACO	A	3	6	Flag	0	1	0	0
1728	2012-08-09	CACO	A	4	1	Drag	1	0	0	0
1729	2012-08-09	CACO	A	4	2	Drag	3	0	0	0
1730	2012-08-09	CACO	A	4	3	Drag	1	0	0	0
1731	2012-08-09	CACO	A	4	4	Drag	5	0	0	0
1732	2012-08-09	CACO	A	4	5	Drag	4	0	0	0
1733	2012-08-09	CACO	A	4	6	Drag	0	0	0	0
1734	2012-08-09	CACO	A	5	1	Flag	0	0	0	0
1735	2012-08-09	CACO	A	5	2	Flag	0	0	0	0
1736	2012-08-09	CACO	A	5	3	Flag	2	0	0	0
1737	2012-08-09	CACO	A	5	4	Flag	0	0	0	0
1738	2012-08-09	CACO	A	5	5	Flag	0	1	0	0
1739	2012-08-09	CACO	A	5	6	Flag	19	1	0	0
1740	2012-08-09	CACO	A	6	1	Drag	0	1	0	0
1741	2012-08-09	CACO	A	6	2	Drag	1	1	0	0
1742	2012-08-09	CACO	A	6	3	Drag	0	2	0	0
1743	2012-08-09	CACO	A	6	4	Drag	0	2	0	0
1744	2012-08-09	CACO	A	6	5	Drag	0	1	0	0
1745	2012-08-09	CACO	A	6	6	Drag	5	1	0	0		1
1746	2012-08-09	CACO	A	7	1	Flag	2	0	0	0
1747	2012-08-09	CACO	A	7	2	Flag	1	0	0	0
1748	2012-08-09	CACO	A	7	3	Flag	0	1	0	0
1749	2012-08-09	CACO	A	7	4	Flag	5	0	0	0
1750	2012-08-09	CACO	A	7	5	Flag	6	1	0	0
1751	2012-08-09	CACO	A	7	6	Flag	4	1	0	0		1
1752	2012-08-09	CACO	A	8	1	Drag	2	0	0	0
1753	2012-08-09	CACO	A	8	2	Drag	2	0	0	0
1754	2012-08-09	CACO	A	8	3	Drag	14	1	0	0
1755	2012-08-09	CACO	A	8	4	Drag	39	0	0	0
1756	2012-08-09	CACO	A	8	5	Drag	30	0	0	0
1757	2012-08-09	CACO	A	8	6	Drag	1	0	0	0
1758	2012-09-13	CACO	A	1	1	Flag	1	0	0	0
1759	2012-09-13	CACO	A	1	2	Flag	0	0	0	0
1760	2012-09-13	CACO	A	1	3	Flag	0	0	0	0
1761	2012-09-13	CACO	A	1	4	Flag	1	0	0	0
1762	2012-09-13	CACO	A	1	5	Flag	1	0	0	0
1763	2012-09-13	CACO	A	1	6	Flag	1	0	0	0
1764	2012-09-13	CACO	A	2	1	Drag	0	0	0	0
1765	2012-09-13	CACO	A	2	2	Drag	0	0	0	0
1766	2012-09-13	CACO	A	2	3	Drag	1	0	0	0
1767	2012-09-13	CACO	A	2	4	Drag	1	0	0	0
1768	2012-09-13	CACO	A	2	5	Drag	0	0	0	0
1769	2012-09-13	CACO	A	2	6	Drag	3	0	0	0
1770	2012-09-13	CACO	A	3	1	Flag	1	1	0	0
1771	2012-09-13	CACO	A	3	2	Flag	0	0	0	0
1772	2012-09-13	CACO	A	3	3	Flag	0	0	0	0
1773	2012-09-13	CACO	A	3	4	Flag	1	0	0	0
1774	2012-09-13	CACO	A	3	5	Flag	0	0	0	0
1775	2012-09-13	CACO	A	3	6	Flag	1	0	0	0
1776	2012-09-13	CACO	A	4	1	Drag	0	0	0	0
1777	2012-09-13	CACO	A	4	2	Drag	4	0	0	0
1778	2012-09-13	CACO	A	4	3	Drag	0	0	0	0
1779	2012-09-13	CACO	A	4	4	Drag	64	0	0	0
1780	2012-09-13	CACO	A	4	5	Drag	1	1	0	0
1781	2012-09-13	CACO	A	4	6	Drag	2	0	0	0
1782	2012-09-13	CACO	A	5	1	Flag	0	0	0	0
1783	2012-09-13	CACO	A	5	2	Flag	0	0	0	0
1784	2012-09-13	CACO	A	5	3	Flag	1	1	0	0
1785	2012-09-13	CACO	A	5	4	Flag	0	0	0	0
1786	2012-09-13	CACO	A	5	5	Flag	0	0	0	0
1787	2012-09-13	CACO	A	5	6	Flag	1	0	0	0
1788	2012-09-13	CACO	A	6	1	Drag	3	1	0	0
1789	2012-09-13	CACO	A	6	2	Drag	1	0	0	0
1790	2012-09-13	CACO	A	6	3	Drag	0	0	0	0
1791	2012-09-13	CACO	A	6	4	Drag	3	0	0	0
1792	2012-09-13	CACO	A	6	5	Drag	2	1	0	0
1793	2012-09-13	CACO	A	6	6	Drag	0	0	0	0
1794	2012-09-13	CACO	A	7	1	Flag	2	0	0	0
1795	2012-09-13	CACO	A	7	2	Flag	3	0	0	0
1796	2012-09-13	CACO	A	7	3	Flag	2	0	0	0
1797	2012-09-13	CACO	A	7	4	Flag	2	0	0	0
1798	2012-09-13	CACO	A	7	5	Flag	7	0	0	0
1799	2012-09-13	CACO	A	7	6	Flag	3	0	0	0
1800	2012-09-13	CACO	A	8	1	Drag	0	1	0	0
1801	2012-09-13	CACO	A	8	2	Drag	2	2	0	0
1802	2012-09-13	CACO	A	8	3	Drag	10	0	0	0
1803	2012-09-13	CACO	A	8	4	Drag	5	1	0	0
1804	2012-09-13	CACO	A	8	5	Drag	0	0	0	0
1805	2012-09-13	CACO	A	8	6	Drag	0	0	0	0
1806	2012-12-07	CACO	A	1	1	Drag	0	0	0	0
1807	2012-12-07	CACO	A	1	2	Drag	0	0	0	0
1808	2012-12-07	CACO	A	1	3	Drag	0	0	0	0
1809	2012-12-07	CACO	A	1	4	Drag	0	0	0	0
1810	2012-12-07	CACO	A	1	5	Drag	0	0	0	0
1811	2012-12-07	CACO	A	1	6	Drag	0	0	0	0
1812	2012-12-07	CACO	A	2	1	Flag	0	0	0	0
1813	2012-12-07	CACO	A	2	2	Flag	0	0	0	0
1814	2012-12-07	CACO	A	2	3	Flag	0	0	0	0
1815	2012-12-07	CACO	A	2	4	Flag	0	0	0	0
1816	2012-12-07	CACO	A	2	5	Flag	0	0	0	0
1817	2012-12-07	CACO	A	2	6	Flag	0	0	0	0
1818	2012-12-07	CACO	A	3	1	Drag	0	0	0	0
1819	2012-12-07	CACO	A	3	2	Drag	0	0	0	0
1820	2012-12-07	CACO	A	3	3	Drag	0	0	0	0
1821	2012-12-07	CACO	A	3	4	Drag	0	0	0	0
1822	2012-12-07	CACO	A	3	5	Drag	0	0	0	0
1823	2012-12-07	CACO	A	3	6	Drag	0	0	0	0
1824	2012-12-07	CACO	A	4	1	Flag	0	0	0	0
1825	2012-12-07	CACO	A	4	2	Flag	0	0	0	0
1826	2012-12-07	CACO	A	4	3	Flag	0	0	0	0
1827	2012-12-07	CACO	A	4	4	Flag	0	0	0	0
1828	2012-12-07	CACO	A	4	5	Flag	0	0	0	0
1829	2012-12-07	CACO	A	4	6	Flag	0	0	0	1
1830	2012-12-07	CACO	A	5	1	Drag	0	0	0	1
1831	2012-12-07	CACO	A	5	2	Drag	0	0	0	1
1832	2012-12-07	CACO	A	5	3	Drag	0	0	0	0
1833	2012-12-07	CACO	A	5	4	Drag	0	0	0	0
1834	2012-12-07	CACO	A	5	5	Drag	0	0	0	0
1835	2012-12-07	CACO	A	5	6	Drag	0	0	1	0
1836	2012-12-07	CACO	A	6	1	Flag	0	0	0	0
1837	2012-12-07	CACO	A	6	2	Flag	0	0	0	0
1838	2012-12-07	CACO	A	6	3	Flag	0	0	0	0
1839	2012-12-07	CACO	A	6	4	Flag	0	0	0	0
1840	2012-12-07	CACO	A	6	5	Flag	0	0	0	1
1841	2012-12-07	CACO	A	6	6	Flag	0	0	0	2
1842	2012-12-07	CACO	A	7	1	Drag	0	0	0	0
1843	2012-12-07	CACO	A	7	2	Drag	0	0	0	0
1844	2012-12-07	CACO	A	7	3	Drag	0	0	0	0
1845	2012-12-07	CACO	A	7	4	Drag	0	0	0	0
1846	2012-12-07	CACO	A	7	5	Drag	0	0	1	0
1847	2012-12-07	CACO	A	7	6	Drag	0	0	0	0
1848	2012-12-07	CACO	A	8	1	Flag	0	0	0	0
1849	2012-12-07	CACO	A	8	2	Flag	0	0	0	0
1850	2012-12-07	CACO	A	8	3	Flag	0	0	0	0
1851	2012-12-07	CACO	A	8	4	Flag	0	0	1	0
1852	2012-12-07	CACO	A	8	5	Flag	0	0	2	0
1853	2012-12-07	CACO	A	8	6	Flag	0	0	0	0
1854	2010-05-20	CACO	B	1	1	F	0	0	0	0
1855	2010-05-20	CACO	B	1	2	F	0	0	0	0
1856	2010-05-20	CACO	B	1	3	F	0	0	0	0
1857	2010-05-20	CACO	B	1	4	F	0	0	1	0				1
1858	2010-05-20	CACO	B	1	5	F	0	0	0	0
1859	2010-05-20	CACO	B	1	6	F	0	0	0	0
1860	2010-05-20	CACO	B	2	1	F	0	0	1	0				1
1861	2010-05-20	CACO	B	2	2	F	0	0	0	0
1862	2010-05-20	CACO	B	2	3	F	0	0	0	0
1863	2010-05-20	CACO	B	2	4	F	0	0	0	0
1864	2010-05-20	CACO	B	2	5	F	0	0	0	0
1865	2010-05-20	CACO	B	2	6	F	0	0	0	0
1866	2010-06-02	CACO	B	1	1	F	0	1	0	0
1867	2010-06-02	CACO	B	1	2	F	0	1	0	0
1868	2010-06-02	CACO	B	1	3	F	0	0	0	0
1869	2010-06-02	CACO	B	1	4	F	0	0	0	0
1870	2010-06-02	CACO	B	1	5	F	0	0	0	0
1871	2010-06-02	CACO	B	1	6	F	0	0	0	0
1872	2010-06-02	CACO	B	2	1	F	1	0	1	0
1873	2010-06-02	CACO	B	2	2	F	0	0	0	0
1874	2010-06-02	CACO	B	2	3	F	0	0	0	0
1875	2010-06-02	CACO	B	2	4	F	0	3	0	0
1876	2010-06-02	CACO	B	2	5	F	0	0	0	0
1877	2010-06-02	CACO	B	2	6	F	0	0	0	0
1878	2010-06-03	CACO	B	3	1	F	0	0	0	0
1879	2010-06-03	CACO	B	3	2	F	0	0	0	0
1880	2010-06-03	CACO	B	3	3	F	0	1	0	0
1881	2010-06-03	CACO	B	3	4	F	0	0	0	0
1882	2010-06-03	CACO	B	3	5	F	0	0	0	0
1883	2010-06-03	CACO	B	3	6	F	0	0	0	0
1884	2010-06-03	CACO	B	4	1	F	3	0	0	0
1885	2010-06-03	CACO	B	4	2	F	2	0	0	0
1886	2010-06-03	CACO	B	4	3	F	15	1	0	0
1887	2010-06-03	CACO	B	4	4	F	0	0	0	0
1888	2010-06-03	CACO	B	4	5	F	0	0	0	0
1889	2010-06-03	CACO	B	4	6	F	0	0	0	0
1890	2010-06-15	CACO	B	1	1	F	2	1	0	0
1891	2010-06-15	CACO	B	1	2	F	5	1	0	0
1892	2010-06-15	CACO	B	1	3	F	0	0	0	0
1893	2010-06-15	CACO	B	1	4	F	0	0	0	0
1894	2010-06-15	CACO	B	1	5	F	0	0	0	0
1895	2010-06-15	CACO	B	1	6	F	0	1	0	0
1896	2010-06-15	CACO	B	2	1	F	0	1	0	0
1897	2010-06-15	CACO	B	2	2	F	0	0	0	0
1898	2010-06-15	CACO	B	2	3	F	0	0	0	0
1899	2010-06-15	CACO	B	2	4	F	0	0	0	0
1900	2010-06-15	CACO	B	2	5	F	0	0	0	0
1901	2010-06-15	CACO	B	2	6	F	0	0	0	0
1902	2010-06-15	CACO	B	3	1	F	0	0	0	0
1903	2010-06-15	CACO	B	3	2	F	0	0	0	0
1904	2010-06-15	CACO	B	3	3	F	0	0	0	0
1905	2010-06-15	CACO	B	3	4	F	0	1	0	0
1906	2010-06-15	CACO	B	3	5	F	0	0	0	0
1907	2010-06-15	CACO	B	3	6	F	0	0	0	0
1908	2010-06-15	CACO	B	4	1	F	0	0	0	0
1909	2010-06-15	CACO	B	4	2	F	0	0	0	0
1910	2010-06-15	CACO	B	4	3	F	0	0	0	0
1911	2010-06-15	CACO	B	4	4	F	0	0	0	0
1912	2010-06-15	CACO	B	4	5	F	0	0	0	0
1913	2010-06-15	CACO	B	4	6	F	0	0	0	0
1914	2010-06-15	CACO	B	5	1	F	8	0	0	0
1915	2010-06-15	CACO	B	5	2	F	1	0	0	0
1916	2010-06-15	CACO	B	5	3	F	0	1	0	0
1917	2010-06-15	CACO	B	5	4	F	0	2	0	0
1918	2010-06-15	CACO	B	5	5	F	0	0	0	0
1919	2010-06-15	CACO	B	5	6	F	0	0	0	0
1920	2010-06-15	CACO	B	6	1	F	5	0	0	0
1921	2010-06-15	CACO	B	6	2	F	2	0	0	0
1922	2010-06-15	CACO	B	6	3	F	1	1	0	0
1923	2010-06-15	CACO	B	6	4	F	3	1	0	0
1924	2010-06-15	CACO	B	6	5	F	1	0	0	0
1925	2010-06-15	CACO	B	6	6	F	1	0	0	0
1926	2010-06-15	CACO	B	7	1	F	0	0	0	0
1927	2010-06-15	CACO	B	7	2	F	0	2	0	0
1928	2010-06-15	CACO	B	7	3	F	2	1	0	0
1929	2010-06-15	CACO	B	7	4	F	0	2	0	0
1930	2010-06-15	CACO	B	7	5	F	0	0	0	0
1931	2010-06-15	CACO	B	7	6	F	0	0	0	0
1932	2010-06-15	CACO	B	8	1	F	1	0	0	0
1933	2010-06-15	CACO	B	8	2	F	0	0	0	0
1934	2010-06-15	CACO	B	8	3	F	0	0	0	0
1935	2010-06-15	CACO	B	8	4	F	0	1	0	0
1936	2010-06-15	CACO	B	8	5	F	0	0	0	0
1937	2010-06-15	CACO	B	8	6	F	0	0	0	0
1938	2010-06-29	CACO	B	1	1	F	0	1	0	0
1939	2010-06-29	CACO	B	1	2	F	0	0	0	0
1940	2010-06-29	CACO	B	1	3	F	0	0	0	0
1941	2010-06-29	CACO	B	1	4	F	0	0	0	0
1942	2010-06-29	CACO	B	1	5	F	0	1	0	0
1943	2010-06-29	CACO	B	1	6	F	0	0	0	0
1944	2010-06-29	CACO	B	2	1	F	0	0	0	0
1945	2010-06-29	CACO	B	2	2	F	0	0	0	0
1946	2010-06-29	CACO	B	2	3	F	0	1	0	0
1947	2010-06-29	CACO	B	2	4	F	0	0	0	0
1948	2010-06-29	CACO	B	2	5	F	0	1	0	0
1949	2010-06-29	CACO	B	2	6	F	0	0	0	0
1950	2010-06-29	CACO	B	3	1	F	0	1	0	0
1951	2010-06-29	CACO	B	3	2	F	0	0	0	0
1952	2010-06-29	CACO	B	3	3	F	0	1	0	0
1953	2010-06-29	CACO	B	3	4	F	0	0	0	0
1954	2010-06-29	CACO	B	3	5	F	0	0	1	0
1955	2010-06-29	CACO	B	3	6	F	0	0	0	0
1956	2010-06-29	CACO	B	4	1	F	0	0	0	0
1957	2010-06-29	CACO	B	4	2	F	0	1	0	0
1958	2010-06-29	CACO	B	4	3	F	0	0	0	0
1959	2010-06-29	CACO	B	4	4	F	0	0	0	1
1960	2010-06-29	CACO	B	4	5	F	0	0	0	0
1961	2010-06-29	CACO	B	4	6	F	0	0	0	0
1962	2010-06-29	CACO	B	5	1	F	0	1	0	0
1963	2010-06-29	CACO	B	5	2	F	0	0	0	0
1964	2010-06-29	CACO	B	5	3	F	0	1	2	0
1965	2010-06-29	CACO	B	5	4	F	0	0	0	0
1966	2010-06-29	CACO	B	5	5	F	0	0	0	0
1967	2010-06-29	CACO	B	5	6	F	4	0	0	1
1968	2010-06-29	CACO	B	6	1	F	0	0	0	0
1969	2010-06-29	CACO	B	6	2	F	0	0	0	0
1970	2010-06-29	CACO	B	6	3	F	0	0	0	0
1971	2010-06-29	CACO	B	6	4	F	1	0	0	0
1972	2010-06-29	CACO	B	6	5	F	0	0	0	0
1973	2010-06-29	CACO	B	6	6	F	0	0	0	0
1974	2010-06-29	CACO	B	7	1	F	1	0	0	0
1975	2010-06-29	CACO	B	7	2	F	3	0	0	0
1976	2010-06-29	CACO	B	7	3	F	0	0	0	0
1977	2010-06-29	CACO	B	7	4	F	0	0	0	0
1978	2010-06-29	CACO	B	7	5	F	0	0	0	0
1979	2010-06-29	CACO	B	7	6	F	0	0	0	0
1980	2010-06-29	CACO	B	8	1	F	0	0	1	0
1981	2010-06-29	CACO	B	8	2	F	0	0	0	0
1982	2010-06-29	CACO	B	8	3	F	0	0	0	0
1983	2010-06-29	CACO	B	8	4	F	0	0	1	0
1984	2010-06-29	CACO	B	8	5	F	1	0	0	0
1985	2010-06-29	CACO	B	8	6	F	0	0	0	0
1986	2010-07-15	CACO	B	1	1	F	0	0	0	0
1987	2010-07-15	CACO	B	1	2	F	0	0	0	0
1988	2010-07-15	CACO	B	1	3	F	0	0	0	0
1989	2010-07-15	CACO	B	1	4	F	0	1	0	0
1990	2010-07-15	CACO	B	1	5	F	0	0	0	0
1991	2010-07-15	CACO	B	1	6	F	0	0	0	0
1992	2010-07-15	CACO	B	2	1	F	0	0	0	0
1993	2010-07-15	CACO	B	2	2	F	0	1	0	0
1994	2010-07-15	CACO	B	2	3	F	0	0	0	0
1995	2010-07-15	CACO	B	2	4	F	0	0	0	0
1996	2010-07-15	CACO	B	2	5	F	0	1	0	0
1997	2010-07-15	CACO	B	2	6	F	0	0	0	0
[truncated: 22,171 more rows]

## Sheet: S1 Fig data
site	#nymphs	#adults	ratio
WI	2761	1357	2.03464
MA	634	325	1.95077
NJ	15	13	1.15385
NC	4	249	0.0160643
TN	15	101	0.148515
SC	9	49	0.183673
AL	4	28	0.142857
FL	33	1044	0.0316092
