# Supplementary material for: Why Lyme disease is common in the northern US, but rare in the south: The roles of host choice, host-seeking behavior, and tick density
Source: PLoS Biol. 2021 Jan 28;19(1):e3001066. doi: 10.1371/journal.pbio.3001066 (PMC7842935; doi:10.1371/journal.pbio.3001066)
Supplement: S3 Data — “Best estimate” based on field identifications and counts corrected by morphological identifications in lab (database date: 7 March 2017). Raw data and species codes are provided, along with estimates of diversity calculated as detailed in the Materials and methods section. (XLSX) [file pbio.3001066.s007.xlsx]

## Sheet: AllSites_AllYears
	Date & Location of Capture			Animal info.					Lizard	Total ticks recorded in field (all spp.)				Total ticks counted in lab (Calculated by summing all the "lab" colums)				# I. scapularis - lab ID				# I. scapularis - Molecular ID (Lorenza)				# I. scapularis "BEST ESTIMATE"				Tick Infection status
Record#	Date (MM/DD/YY)	Site	Array (A,B,C)	Deceased (Y or N)	Recap (Y/N/U)	Species	Sex (F,M,U)	Mass (g)	SVL (mm)	Ticks (#)	LL (field)	NN (field)	AA (field)	Ticks (#)	LL (field)	NN (field)	AA (field)	LL	NN (lab)	AAF (lab)	AAM (lab)	LL (Lorenza)	NN (Lorenza)	AAF (Lorenza)	AAM (Lorenza)	LL Final	NN Final	FF Final	MM Final	# Bb tested LL
1	2010-05-24	AEDC	C	N	N	PELE	M			1		1		1	0	1	0		1							0	1	0	0
2	2010-05-24	AEDC	C	N	N	PELE	F			3	3			3	3	0	0									0	0	0	0
3	2010-05-24	AEDC	C	N	N	PELE	M			3	3			2	2	0	0									0	0	0	0
4	2010-05-24	AEDC	C	N	N	PELE	M			2		2		1	0	1	0									0	0	0	0
5	2010-05-24	AEDC	C	N	N	PELE	F			6	6			5	5	0	0									0	0	0	0
6	2010-05-24	AEDC	C	N	N	PELE	F			1	1			1	1	0	0									0	0	0	0
7	2010-05-24	AEDC	C	N	N	PELE	F			1		1		1	0	1	0		1							0	1	0	0
8	2010-05-24	AEDC	C	N	N	PELE	M			0				0	0	0	0									0	0	0	0
9	2010-05-24	AEDC	C	N	N	PELE	M			0				0	0	0	0									0	0	0	0
10	2010-05-24	AEDC	C	N	N	PELE	F			0				0	0	0	0									0	0	0	0
11	2010-05-24	AEDC	C	N	N	PELE	F			0				0	0	0	0									0	0	0	0
12	2010-05-24	AEDC	C	N	N	PELE	M			0				0	0	0	0									0	0	0	0
13	2010-05-24	AEDC	C	N	N	PELE	M			0				0	0	0	0									0	0	0	0
14	2010-05-24	AEDC	C	N	N	PELE	F			0				0	0	0	0									0	0	0	0
15	2010-05-24	AEDC	C	N	N	PELE	F			0				0	0	0	0									0	0	0	0
16	2010-06-23	AEDC	A	N	N	PELE	M	22		1	1			1	1	0	0	1								1	0	0	0
17	2010-06-23	AEDC	A	N	N	PELE	F	17		4	4			4	4	0	0	4								4	0	0	0
18	2010-06-23	AEDC	A	N	N	PELE	U			0				0	0	0	0									0	0	0	0
19	2010-06-23	AEDC	A	N	N	PELE	U			0				0	0	0	0									0	0	0	0
20	2010-06-23	AEDC	A	N	N	PELE	M	17		0				0	0	0	0									0	0	0	0
21	2010-06-23	AEDC	B	N	N	PELE	F	18		1				0	0	0	0									0	0	0	0
22	2010-06-23	AEDC	B	N	N	PELE	F	16		0				0	0	0	0									0	0	0	0
23	2010-06-23	AEDC	B	N	N	PELE	F	20		1	1			1	1	0	0									0	0	0	0
24	2010-06-23	AEDC	B	N	N	PELE	U	23		0				0	0	0	0									0	0	0	0
25	2010-06-23	AEDC	B	N	N	PELE	M	20		0				0	0	0	0									0	0	0	0
26	2010-06-23	AEDC	B	N	N	PELE	F	16		0				0	0	0	0									0	0	0	0
27	2010-06-23	AEDC	C	N	N	PELE	M	18		1	1			0	0	0	0									0	0	0	0
28	2010-06-24	AEDC	A	N	N	PELE	M	15		1		1		1	0	1	0		1							0	1	0	0
29	2010-06-24	AEDC	B	N	N	PELE	M	18		0				0	0	0	0									0	0	0	0
30	2010-06-24	AEDC	A	N	N	PELE	F	19		0				0	0	0	0									0	0	0	0
31	2010-06-24	AEDC	A	N	N	PELE	F	21		0				0	0	0	0									0	0	0	0
32	2010-06-24	AEDC	A	N	N	PELE	M	15		0				0	0	0	0									0	0	0	0
33	2010-06-24	AEDC	A	N	N	PELE	F	18		0				0	0	0	0									0	0	0	0
34	2010-06-24	AEDC	A	N	Y	PELE	F	14		0				0	0	0	0									0	0	0	0
35	2010-06-24	AEDC	A	N	N	PELE	F	14		0				0	0	0	0									0	0	0	0
36	2010-06-24	AEDC	B	N	N	PELE	F	16		2	2			2	2	0	0	2								2	0	0	0
37	2010-06-24	AEDC	B	N	Y	PELE	U			0				0	0	0	0									0	0	0	0
38	2010-06-24	AEDC	B	N	Y	PELE	U			0				0	0	0	0									0	0	0	0
39	2010-06-24	AEDC	B	N	N	PELE	F	24		0				0	0	0	0									0	0	0	0
40	2010-06-24	AEDC	B	N	N	PELE	F	17		0				0	0	0	0									0	0	0	0
41	2010-06-24	AEDC	B	N	N	PELE	M	20		0				0	0	0	0									0	0	0	0
42	2010-06-24	AEDC	B	N	Y	PELE	U	19		0				0	0	0	0									0	0	0	0
43	2010-06-24	AEDC	B	N	Y	PELE	U	18		0				0	0	0	0									0	0	0	0
44	2010-06-24	AEDC	B	N	Y	PELE	U	16		0				0	0	0	0									0	0	0	0
45	2010-06-24	AEDC	C	N	N	DIVI	F			0				0	0	0	0									0	0	0	0
46	2010-06-24	AEDC	C	N	N	DIVI	F			1				1	0	0	1									0	0	0	0
47	2010-06-24	AEDC	C	N	N	PELE	M	20		2	2			2	2	0	0	2								2	0	0	0
48	2010-06-24	AEDC	C	N	N	PELE	M	21		0				0	0	0	0									0	0	0	0
49	2010-06-24	AEDC	C	N	N	PELE	M	16		0				0	0	0	0									0	0	0	0
50	2010-06-25	AEDC	A	N	N	PELE	M	16		0				0	0	0	0									0	0	0	0
51	2010-06-25	AEDC	A	N	N	PELE	M	19		0				0	0	0	0									0	0	0	0
52	2010-06-25	AEDC	A	N	N	PELE	M	17		0				0	0	0	0									0	0	0	0
53	2010-06-25	AEDC	A	N	N	PELE	M	19		0				0	0	0	0									0	0	0	0
54	2010-06-25	AEDC	A	N	N	PELE	M	16		0				0	0	0	0									0	0	0	0
55	2010-06-25	AEDC	A	N	Y	PELE	F	17		1	1			1	1	0	0	1								1	0	0	0
56	2010-06-25	AEDC	A	N	Y	PELE	M	22		0				0	0	0	0									0	0	0	0
57	2010-06-25	AEDC	A	N	Y	PELE	F	15		0				0	0	0	0									0	0	0	0
58	2010-06-25	AEDC	A	N	Y	PELE	F	20		0				0	0	0	0									0	0	0	0
59	2010-06-25	AEDC	A	N	N	PELE	M	19		0				0	0	0	0									0	0	0	0
60	2010-06-25	AEDC	B	N	N	PELE	F	21		0				0	0	0	0									0	0	0	0
61	2010-06-25	AEDC	B	N	N	PELE	F	18		0				0	0	0	0									0	0	0	0
62	2010-06-25	AEDC	B	N	N	PELE	F	18		0				0	0	0	0									0	0	0	0
63	2010-06-25	AEDC	B	N	Y	PELE	F	21		1	1			1	1	0	0	1								1	0	0	0
64	2010-06-25	AEDC	B	N	N	PELE	M	14		4	4			3	3	0	0	3								3	0	0	0
65	2010-06-25	AEDC	B	N	Y	PELE	F	22		1	1			1	1	0	0	1								1	0	0	0
66	2010-06-25	AEDC	B	N	Y	PELE	F	17		1	1			1	1	0	0	1								1	0	0	0
67	2010-06-25	AEDC	B	N	Y	PELE	F	17		1	2			1	1	0	0	1								1	0	0	0
68	2010-06-25	AEDC	B	N	Y	PELE	F	16		0				0	0	0	0									0	0	0	0
69	2010-06-25	AEDC	B	N	Y	PELE	M	17		0				0	0	0	0									0	0	0	0
70	2010-06-25	AEDC	B	N	N	PELE	F	22		0				0	0	0	0									0	0	0	0
71	2010-06-25	AEDC	B	N	Y	PELE	F	15		0				0	0	0	0									0	0	0	0
72	2010-06-25	AEDC	B	N	Y	PELE	F			0				0	0	0	0									0	0	0	0
73	2010-06-25	AEDC	C	N	N	PELE	F	16		0				0	0	0	0									0	0	0	0
74	2010-06-25	AEDC	C	N	Y	PELE	M	17		0				0	0	0	0									0	0	0	0
75	2010-06-25	AEDC	C	N	Y	PELE	M	19		0				0	0	0	0									0	0	0	0
76	2010-07-05	AEDC	A	N	Y	PELE	M	16		1	1			1	1	0	0	1								1	0	0	0
77	2010-07-05	AEDC	A	N	N	PELE	F	17		0				0	0	0	0									0	0	0	0
78	2010-07-05	AEDC	A	N	Y	PELE	M	23		0				0	0	0	0									0	0	0	0
79	2010-07-05	AEDC	A	N	N	PELE	F	14		0				0	0	0	0									0	0	0	0
80	2010-07-05	AEDC	A	N	N	PELE	F	16		0				0	0	0	0									0	0	0	0
81	2010-07-05	AEDC	A	N	N	PELE	F	20		0				0	0	0	0									0	0	0	0
82	2010-07-05	AEDC	A	N	Y	PELE	F	20		0				0	0	0	0									0	0	0	0
83	2010-07-05	AEDC	A	N	Y	PELE	F	15		0				0	0	0	0									0	0	0	0
84	2010-07-05	AEDC	A	N	Y	PELE	F	15		0				0	0	0	0									0	0	0	0
85	2010-07-05	AEDC	A	N	N	PELE	M	14		0				0	0	0	0									0	0	0	0
86	2010-07-05	AEDC	A	N	Y	PELE	F	18		0				0	0	0	0									0	0	0	0
87	2010-07-05	AEDC	A	N	N	PELE	F	13		0				0	0	0	0									0	0	0	0
88	2010-07-05	AEDC	A	N	Y	PELE	M	22		0				0	0	0	0									0	0	0	0
89	2010-07-05	AEDC	A	N	Y	PELE	F	16		0				0	0	0	0									0	0	0	0
90	2010-07-05	AEDC	A	N	N	PELE	F	19		0				0	0	0	0									0	0	0	0
91	2010-07-05	AEDC	B	N	Y	PELE	M	21		1	1			1	1	0	0	1								1	0	0	0
92	2010-07-05	AEDC	B	N	Y	PELE	F	15		3	3			3	3	0	0	3								3	0	0	0
93	2010-07-05	AEDC	B	N	Y	PELE	F	16		2	2			2	2	0	0	2								2	0	0	0
94	2010-07-05	AEDC	B	N	N	PELE	F	15		1	1			1	1	0	0	1								1	0	0	0
95	2010-07-05	AEDC	B	N	Y	PELE	F	19		1	1			1	1	0	0	1								1	0	0	0
96	2010-07-05	AEDC	B	N	Y	PELE	F	13		2	2			2	2	0	0	2								2	0	0	0
97	2010-07-05	AEDC	B	N	Y	PELE	F	16		0				0	0	0	0									0	0	0	0
98	2010-07-05	AEDC	B	N	Y	PELE	F	24		0				0	0	0	0									0	0	0	0
99	2010-07-05	AEDC	B	N	Y	PELE	F	18		0				0	0	0	0									0	0	0	0
100	2010-07-05	AEDC	B	N	N	PELE	F	17		0				0	0	0	0									0	0	0	0
101	2010-07-05	AEDC	B	N	Y	PELE	F	25		0				0	0	0	0									0	0	0	0
102	2010-07-05	AEDC	C	N	Y	PELE	F	20		1	1			1	1	0	0	1								1	0	0	0
103	2010-07-05	AEDC	C	N	N	PELE	M	14		0				0	0	0	0									0	0	0	0
104	2010-07-05	AEDC	C	N	N	PELE	M	20		0				0	0	0	0									0	0	0	0
105	2010-07-05	AEDC	C	N	Y	PELE	F	22		0				0	0	0	0									0	0	0	0
106	2010-07-06	AEDC	A	N	N	PELE	F	14		2	2			0	0	0	0									0	0	0	0
107	2010-07-06	AEDC	A	N	Y	PELE	M	20		1	1			0	0	0	0									0	0	0	0
108	2010-07-06	AEDC	A	N	Y	PELE	M	16		2	2			1	1	0	0	1								1	0	0	0
109	2010-07-06	AEDC	A	N	N	PELE	M	17		1	1			1	1	0	0	1								1	0	0	0
110	2010-07-06	AEDC	A	N	N	PELE	F	17		0				0	0	0	0									0	0	0	0
111	2010-07-06	AEDC	A	N	Y	PELE	M	25.5		0				0	0	0	0									0	0	0	0
112	2010-07-06	AEDC	A	N	Y	PELE	F	18		0				0	0	0	0									0	0	0	0
113	2010-07-06	AEDC	A	N	Y	PELE	F	18		0				0	0	0	0									0	0	0	0
114	2010-07-06	AEDC	A	N	Y	PELE	M	15		0				0	0	0	0									0	0	0	0
115	2010-07-06	AEDC	A	N	Y	PELE	F	14		0				0	0	0	0									0	0	0	0
116	2010-07-06	AEDC	A	N	Y	PELE	F	15		0				0	0	0	0									0	0	0	0
117	2010-07-06	AEDC	A	N	Y	PELE	M	12.5		0				0	0	0	0									0	0	0	0
118	2010-07-06	AEDC	A	N	Y	PELE	F	19		0				0	0	0	0									0	0	0	0
119	2010-07-06	AEDC	A	N	N	PELE	F	14		0				0	0	0	0									0	0	0	0
120	2010-07-06	AEDC	A	N	Y	PELE	F	14		0				0	0	0	0									0	0	0	0
121	2010-07-06	AEDC	A	N	Y	PELE	M	18		0				0	0	0	0									0	0	0	0
122	2010-07-06	AEDC	A	N	Y	PELE	M	19.5		0				0	0	0	0									0	0	0	0
123	2010-07-06	AEDC	A	N	Y	PELE	F	14.5		0				0	0	0	0									0	0	0	0
124	2010-07-06	AEDC	A	N	N	PELE	M	15		0				0	0	0	0									0	0	0	0
125	2010-07-06	AEDC	B	N	N	PELE	M	11		1	1			1	1	0	0	1								1	0	0	0
126	2010-07-06	AEDC	B	N	Y	PELE	F	18		1	1			0	0	0	0									0	0	0	0
127	2010-07-06	AEDC	B	N	Y	PELE	F	18		1	1			1	1	0	0	1								1	0	0	0
128	2010-07-06	AEDC	B	N	Y	PELE	M	18.5		1	1			7	7	0	0	7								7	0	0	0
129	2010-07-06	AEDC	B	N	Y	PELE	F			1				0	0	0	0									0	0	0	0
130	2010-07-06	AEDC	B	N	Y	PELE	M	18		0				0	0	0	0									0	0	0	0
131	2010-07-06	AEDC	B	N	Y	PELE	F	13		0				0	0	0	0									0	0	0	0
132	2010-07-06	AEDC	B	N	Y	PELE	M	20		0				0	0	0	0									0	0	0	0
133	2010-07-06	AEDC	B	N	Y	PELE	F	16		0				0	0	0	0									0	0	0	0
134	2010-07-06	AEDC	B	N	Y	PELE	F	15		0				0	0	0	0									0	0	0	0
135	2010-07-06	AEDC	B	N	N	PELE	F	16		0				0	0	0	0									0	0	0	0
136	2010-07-06	AEDC	B	N	Y	PELE	F	15		0				0	0	0	0									0	0	0	0
137	2010-07-06	AEDC	C	N	Y	PELE	M	16		7	7			0	0	0	0									0	0	0	0
138	2010-07-06	AEDC	C	N	Y	PELE	M	19		6	6			6	6	0	0	6								6	0	0	0
139	2010-07-06	AEDC	C	N	Y	PELE	F	17		1	1			1	1	0	0	1								1	0	0	0
140	2010-07-06	AEDC	C	N	N	PELE	F	21		0				0	0	0	0									0	0	0	0
141	2010-07-06	AEDC	C	N	Y	PELE	M	19		0				0	0	0	0									0	0	0	0
142	2010-07-06	AEDC	C	N	N	PELE	F	18		0				0	0	0	0									0	0	0	0
143	2010-07-06	AEDC	C	N	Y	PELE	M	24		0				0	0	0	0									0	0	0	0
144	2010-07-06	AEDC	C	N	N	PRLO	M	8300		13	1		12	1	1	0	0	1								1	0	0	0
146	2010-07-06	AEDC	UTSI	N	N	DIVI	F			3			3	3	0	0	3									0	0	0	0
147	2010-07-06	AEDC	UTSI	N	N	PRLO	M	8600		35		5	30	19	3	7	9	1								1	0	0	0
149	2010-07-07	AEDC	A	N	N	PELE	M	14		0				0	0	0	0									0	0	0	0
150	2010-07-07	AEDC	A	N	Y	PELE	M	20		0				0	0	0	0									0	0	0	0
151	2010-07-07	AEDC	A	N	Y	PELE	F	15		0				0	0	0	0									0	0	0	0
152	2010-07-07	AEDC	A	N	Y	PELE	M	16		0				0	0	0	0									0	0	0	0
153	2010-07-07	AEDC	A	N	Y	PELE	M	18		0				0	0	0	0									0	0	0	0
154	2010-07-07	AEDC	A	N	Y	PELE	M	13		0				0	0	0	0									0	0	0	0
155	2010-07-07	AEDC	A	N	N	PELE	F	18		0				0	0	0	0									0	0	0	0
156	2010-07-07	AEDC	A	N	Y	PELE	M	15		0				0	0	0	0									0	0	0	0
157	2010-07-07	AEDC	A	N	Y	PELE	F	14		0				0	0	0	0									0	0	0	0
158	2010-07-07	AEDC	A	N	Y	PELE	F	14		0				0	0	0	0									0	0	0	0
159	2010-07-07	AEDC	A	N	Y	PELE	F	14		0				0	0	0	0									0	0	0	0
160	2010-07-07	AEDC	A	N	Y	PELE	F	13		0				0	0	0	0									0	0	0	0
161	2010-07-07	AEDC	A	N	Y	PELE	F	14		0				0	0	0	0									0	0	0	0
162	2010-07-07	AEDC	A	N	Y	PELE	M	18		0				0	0	0	0									0	0	0	0
163	2010-07-07	AEDC	A	N	Y	PELE	M	14		0				0	0	0	0									0	0	0	0
164	2010-07-07	AEDC	A	N	N	PELE	F	18		0				0	0	0	0									0	0	0	0
165	2010-07-07	AEDC	A	N	Y	PELE	M	20		0				0	0	0	0									0	0	0	0
166	2010-07-07	AEDC	A	N	Y	PELE	M	15		0				0	0	0	0									0	0	0	0
167	2010-07-07	AEDC	A	N	Y	PELE	U	15		0				0	0	0	0									0	0	0	0
168	2010-07-07	AEDC	A	N	Y	PELE	F			0				0	0	0	0									0	0	0	0
169	2010-07-07	AEDC	B	N	Y	PELE	M	17		2	2			2	2	0	0	2								2	0	0	0
170	2010-07-07	AEDC	B	N	Y	PELE	M	16		3	3			3	3	0	0	3								3	0	0	0
171	2010-07-07	AEDC	B	N	Y	PELE	M	17		2	2			2	2	0	0	2								2	0	0	0
172	2010-07-07	AEDC	B	N	Y	PELE	F	21		3	3			3	3	0	0	3								3	0	0	0
173	2010-07-07	AEDC	B	N	Y	PELE	M	15		1	1			1	1	0	0	1								1	0	0	0
174	2010-07-07	AEDC	B	N	Y	PELE	F	13		0				0	0	0	0									0	0	0	0
175	2010-07-07	AEDC	B	N	Y	PELE	F	13		0				0	0	0	0									0	0	0	0
176	2010-07-07	AEDC	B	N	Y	PELE	F	21		0				0	0	0	0									0	0	0	0
177	2010-07-07	AEDC	B	N	Y	PELE	F	21		0				0	0	0	0									0	0	0	0
178	2010-07-07	AEDC	B	N	Y	PELE	F	9.5		0				0	0	0	0									0	0	0	0
179	2010-07-07	AEDC	B	N	Y	PELE	F	18		0				0	0	0	0									0	0	0	0
180	2010-07-07	AEDC	B	N	Y	PELE	F	17		0				0	0	0	0									0	0	0	0
181	2010-07-07	AEDC	B	N	N	PELE	M	19		0				0	0	0	0									0	0	0	0
182	2010-07-07	AEDC	B	N	Y	PELE	F	14		0				0	0	0	0									0	0	0	0
183	2010-07-07	AEDC	B	N	Y	PELE	F	21		0				0	0	0	0									0	0	0	0
184	2010-07-07	AEDC	C	N	N	PELE	M	14		1		1		1	0	1	0		1							0	1	0	0
185	2010-07-07	AEDC	C	N	Y	PELE	M	16		1	1			1	1	0	0	1								1	0	0	0
186	2010-07-07	AEDC	C	N	Y	PELE	M	16		2	2			0	0	0	0									0	0	0	0
187	2010-07-07	AEDC	C	N	Y	PELE	M	14		0				0	0	0	0									0	0	0	0
188	2010-07-07	AEDC	C	N	Y	PELE	M	14		0				0	0	0	0									0	0	0	0
189	2010-07-07	AEDC	C	N	Y	PELE	M	26		0				0	0	0	0									0	0	0	0
190	2010-07-07	AEDC	C	N	Y	PELE	M	20		0				0	0	0	0									0	0	0	0
191	2010-07-07	AEDC	C	N	Y	PELE	F	19		0				0	0	0	0									0	0	0	0
192	2010-07-07	AEDC	C	N	Y	PELE	F	15		0				0	0	0	0									0	0	0	0
193	2010-07-07	AEDC	C	N	N	PELE	F	19		0				0	0	0	0									0	0	0	0
194	2010-07-19	AEDC	A	N	U	BLBR	U	10		0				0	0	0	0									0	0	0	0
195	2010-07-19	AEDC	A	N	Y	MYGA	M	18		0				0	0	0	0									0	0	0	0
196	2010-07-19	AEDC	A	N	N	MIPE	M	19		0				0	0	0	0									0	0	0	0
197	2010-07-19	AEDC	A	N	Y	PELE	M	26		1	1			1	1	0	0	1								1	0	0	0
198	2010-07-19	AEDC	A	N	Y	PELE	M	24		0				0	0	0	0									0	0	0	0
199	2010-07-19	AEDC	A	N	N	PELE	M	18		0				0	0	0	0									0	0	0	0
200	2010-07-19	AEDC	A	N	Y	PELE	F	17		0				0	0	0	0									0	0	0	0
201	2010-07-19	AEDC	A	N	Y	PELE	M	19		0				0	0	0	0									0	0	0	0
202	2010-07-19	AEDC	A	N	N	PELE	F	16		0				0	0	0	0									0	0	0	0
203	2010-07-19	AEDC	A	N	Y	PELE	F	22		0				0	0	0	0									0	0	0	0
204	2010-07-19	AEDC	A	N	Y	PELE	F	19		0				0	0	0	0									0	0	0	0
205	2010-07-19	AEDC	A	N	Y	PELE	F	18		0				0	0	0	0									0	0	0	0
206	2010-07-19	AEDC	A	N	Y	PELE	M	16		0				0	0	0	0									0	0	0	0
207	2010-07-19	AEDC	A	N	Y	PELE	F	16		0				0	0	0	0									0	0	0	0
208	2010-07-19	AEDC	A	N	Y	PELE	M	18		0				0	0	0	0									0	0	0	0
209	2010-07-19	AEDC	A	N	Y	PELE	U	18		0				0	0	0	0									0	0	0	0
210	2010-07-19	AEDC	A	N	Y	PELE	M	19		0				0	0	0	0									0	0	0	0
211	2010-07-19	AEDC	A	N	Y	PELE	F	18		0				0	0	0	0									0	0	0	0
212	2010-07-19	AEDC	A	N	Y	PELE	F	16		0				0	0	0	0									0	0	0	0
213	2010-07-19	AEDC	A	N	Y	PELE	M	19		0				0	0	0	0									0	0	0	0
214	2010-07-19	AEDC	B	N	N	BUAM	M	5		0				0	0	0	0									0	0	0	0
215	2010-07-19	AEDC	B	N	N	BUAM	M	6		0				0	0	0	0									0	0	0	0
216	2010-07-19	AEDC	B	N	Y	PELE	M	22		1	1			1	1	0	0	1								1	0	0	0
217	2010-07-19	AEDC	B	N	Y	PELE	F	23		0				0	0	0	0									0	0	0	0
218	2010-07-19	AEDC	B	N	Y	PELE	F	20		0				0	0	0	0									0	0	0	0
219	2010-07-19	AEDC	B	N	Y	PELE	M	17		0				0	0	0	0									0	0	0	0
220	2010-07-19	AEDC	B	N	Y	PELE	M	18		0				0	0	0	0									0	0	0	0
221	2010-07-19	AEDC	B	N	Y	PELE	F	20		0				0	0	0	0									0	0	0	0
222	2010-07-19	AEDC	B	N	Y	PELE	M	15		0				0	0	0	0									0	0	0	0
223	2010-07-19	AEDC	B	N	Y	PELE	M	17		0				0	0	0	0									0	0	0	0
224	2010-07-19	AEDC	B	N	Y	PELE	M	15		0				0	0	0	0									0	0	0	0
225	2010-07-19	AEDC	B	N	Y	PELE	F	16		0				0	0	0	0									0	0	0	0
226	2010-07-19	AEDC	B	N	Y	PELE	M	17		0				0	0	0	0									0	0	0	0
227	2010-07-19	AEDC	B	N	N	PELE	F	19		0				0	0	0	0									0	0	0	0
228	2010-07-19	AEDC	B	N	Y	PELE	F	19		0				0	0	0	0									0	0	0	0
229	2010-07-19	AEDC	B	N	Y	PELE	F	18		0				0	0	0	0									0	0	0	0
230	2010-07-19	AEDC	C	N	Y	PELE	M	19		0				0	0	0	0									0	0	0	0
231	2010-07-19	AEDC	C	N	Y	PELE	M	19		0				0	0	0	0									0	0	0	0
232	2010-07-19	AEDC	C	N	N	PELE	M	19		0				0	0	0	0									0	0	0	0
233	2010-07-19	AEDC	C	N	Y	PELE	M	20		0				0	0	0	0									0	0	0	0
234	2010-07-19	AEDC	C	N	Y	PELE	M	18		0				0	0	0	0									0	0	0	0
235	2010-07-20	AEDC	A	N	N	MIPE	M	19		0				0	0	0	0									0	0	0	0
236	2010-07-20	AEDC	A	N	Y	PELE	F	14		0				0	0	0	0									0	0	0	0
237	2010-07-20	AEDC	A	N	Y	PELE	U			0				0	0	0	0									0	0	0	0
238	2010-07-20	AEDC	A	N	Y	PELE	M	22		0				0	0	0	0									0	0	0	0
239	2010-07-20	AEDC	A	N	Y	PELE	M	21		0				0	0	0	0									0	0	0	0
240	2010-07-20	AEDC	A	N	Y	PELE	M	19		0				0	0	0	0									0	0	0	0
241	2010-07-20	AEDC	A	N	Y	PELE	M	20		0				0	0	0	0									0	0	0	0
242	2010-07-20	AEDC	A	N	Y	PELE	M	19		0				0	0	0	0									0	0	0	0
243	2010-07-20	AEDC	A	N	Y	PELE	F	14		0				0	0	0	0									0	0	0	0
244	2010-07-20	AEDC	A	N	Y	PELE	F	20		0				0	0	0	0									0	0	0	0
245	2010-07-20	AEDC	A	N	Y	PELE	M	15		0				0	0	0	0									0	0	0	0
246	2010-07-20	AEDC	A	N	Y	PELE	F	15		0				0	0	0	0									0	0	0	0
247	2010-07-20	AEDC	A	N	N	PELE	M	15		0				0	0	0	0									0	0	0	0
248	2010-07-20	AEDC	A	N	Y	PELE	F	19		0				0	0	0	0									0	0	0	0
249	2010-07-20	AEDC	A	N	Y	PELE	F	20		0				0	0	0	0									0	0	0	0
250	2010-07-20	AEDC	A	N	Y	PELE	M	20		0				0	0	0	0									0	0	0	0
251	2010-07-20	AEDC	A	N	N	PRLO	M	5800		40		5	35	14	0	2	12									0	0	0	0
253	2010-07-20	AEDC	B	Y	N	PLFA	M	4	65	2	2			2	2	0	0	2								2	0	0	0
254	2010-07-20	AEDC	B	Y	Y	BLBR	F	14		3			3	3	0	0	3									0	0	0	0
255	2010-07-20	AEDC	B	N	Y	DIVI	M	1700		20			20	0	0	0	0									0	0	0	0
256	2010-07-20	AEDC	B	N	Y	PELE	F	13		2	2			2	2	0	0	2								2	0	0	0
257	2010-07-20	AEDC	B	N	Y	PELE	F	15		1	1			1	1	0	0	1								1	0	0	0
258	2010-07-20	AEDC	B	N	Y	PELE	F	18		2	2			2	2	0	0	2								2	0	0	0
259	2010-07-20	AEDC	B	Y	Y	PELE	U			0				0	0	0	0									0	0	0	0
260	2010-07-20	AEDC	B	N	Y	PELE	F	17		0				0	0	0	0									0	0	0	0
261	2010-07-20	AEDC	B	N	Y	PELE	F	18		0				0	0	0	0									0	0	0	0
262	2010-07-20	AEDC	B	N	Y	PELE	F	19		0				0	0	0	0									0	0	0	0
263	2010-07-20	AEDC	B	N	Y	PELE	M	18		0				0	0	0	0									0	0	0	0
264	2010-07-20	AEDC	B	N	Y	PELE	F	19		0				0	0	0	0									0	0	0	0
265	2010-07-20	AEDC	C	N	Y	PELE	M	21		1	1			0	0	0	0									0	0	0	0
266	2010-07-20	AEDC	C	N	Y	PELE	M	22		3	3			3	3	0	0	3								3	0	0	0
267	2010-07-20	AEDC	C	N	Y	PELE	M	18		1				0	0	0	0									0	0	0	0
268	2010-07-20	AEDC	C	N	Y	PELE	F	21		0				0	0	0	0									0	0	0	0
269	2010-07-20	AEDC	C	N	N	PELE	M	18		0				0	0	0	0									0	0	0	0
270	2010-07-20	AEDC	C	N	Y	PELE	F	20		0				0	0	0	0									0	0	0	0
271	2010-07-21	AEDC	A	N	Y	PELE	M	15		1	1			1	1	0	0	1								1	0	0	0
272	2010-07-21	AEDC	A	N	Y	PELE	M	19		1	1			1	1	0	0	1								1	0	0	0
273	2010-07-21	AEDC	A	N	Y	PELE	M	19		0				0	0	0	0									0	0	0	0
274	2010-07-21	AEDC	A	N	Y	PELE	M	19		0				0	0	0	0									0	0	0	0
275	2010-07-21	AEDC	A	N	Y	PELE	M	20		0				0	0	0	0									0	0	0	0
276	2010-07-21	AEDC	A	N	Y	PELE	F	15		0				0	0	0	0									0	0	0	0
277	2010-07-21	AEDC	A	N	Y	PELE	F	18		0				0	0	0	0									0	0	0	0
278	2010-07-21	AEDC	A	N	Y	PELE	M	19		0				0	0	0	0									0	0	0	0
279	2010-07-21	AEDC	A	N	Y	PELE	M	20		0				0	0	0	0									0	0	0	0
280	2010-07-21	AEDC	A	N	N	PELE	F	20		0				0	0	0	0									0	0	0	0
281	2010-07-21	AEDC	A	N	N	PELE	M	19		0				0	0	0	0									0	0	0	0
282	2010-07-21	AEDC	A	N	Y	PELE	M	22		0				0	0	0	0									0	0	0	0
283	2010-07-21	AEDC	A	N	Y	PELE	M	19		0				0	0	0	0									0	0	0	0
284	2010-07-21	AEDC	A	N	Y	PELE	F	20		0				0	0	0	0									0	0	0	0
285	2010-07-21	AEDC	A	N	Y	PELE	M	18		0				0	0	0	0									0	0	0	0
286	2010-07-21	AEDC	A	N	Y	PELE	M	18		0				0	0	0	0									0	0	0	0
287	2010-07-21	AEDC	B	N	N	BLBR	M	13		0				0	0	0	0									0	0	0	0
288	2010-07-21	AEDC	B	Y	N	BLBR	U	20		0				0	0	0	0									0	0	0	0
289	2010-07-21	AEDC	B	Y	N	MIHO	U	6		0				0	0	0	0									0	0	0	0
290	2010-07-21	AEDC	B	N	N	PELE	M	20		0				0	0	0	0									0	0	0	0
291	2010-07-21	AEDC	B	N	Y	PELE	F	24		0				0	0	0	0									0	0	0	0
292	2010-07-21	AEDC	B	N	Y	PELE	F	18		0				0	0	0	0									0	0	0	0
293	2010-07-21	AEDC	B	N	Y	PELE	F	22		0				0	0	0	0									0	0	0	0
294	2010-07-21	AEDC	B	N	Y	PELE	F	19		0				0	0	0	0									0	0	0	0
295	2010-07-21	AEDC	B	N	Y	PELE	F	17		0				0	0	0	0									0	0	0	0
296	2010-07-21	AEDC	B	N	Y	PELE	U	21		0				0	0	0	0									0	0	0	0
297	2010-07-21	AEDC	B	N	Y	PELE	F	22		0				0	0	0	0									0	0	0	0
298	2010-07-21	AEDC	C	N	N	PELE	M	24		1	1			2	2	0	0	2								2	0	0	0
299	2010-07-21	AEDC	C	N	Y	PELE	M	21		0				0	0	0	0									0	0	0	0
300	2010-07-21	AEDC	C	N	Y	PELE	F	22		0				0	0	0	0									0	0	0	0
301	2010-07-21	AEDC	C	N	Y	PELE	M	19		0				0	0	0	0									0	0	0	0
302	2010-07-21	AEDC	C	N	Y	PELE	M	19		0				0	0	0	0									0	0	0	0
303	2010-07-21	AEDC	C	N	Y	PELE	M	18		0				0	0	0	0									0	0	0	0
304	2010-07-21	AEDC	C	N	Y	PELE	M	18		0				0	0	0	0									0	0	0	0
305	2010-07-21	AEDC	C	N	Y	PELE	F	19		0				0	0	0	0									0	0	0	0
306	2010-08-02	AEDC	A	N	U	MIPE	F	13		0				0	0	0	0									0	0	0	0
307	2010-08-02	AEDC	A	N	U	MIPE	M	19		0				0	0	0	0									0	0	0	0
308	2010-08-02	AEDC	A	N	Y	PELE	M	19		1	1			1	1	0	0	1								1	0	0	0
309	2010-08-02	AEDC	A	N	Y	PELE	M	23		2	2			1	1	0	0	1								1	0	0	0
310	2010-08-02	AEDC	A	N	N	PELE	M	12		0				0	0	0	0									0	0	0	0
311	2010-08-02	AEDC	A	N	Y	PELE	F	13		0				0	0	0	0									0	0	0	0
312	2010-08-02	AEDC	A	N	Y	PELE	M	22		0				0	0	0	0									0	0	0	0
313	2010-08-02	AEDC	A	N	Y	PELE	M	19		0				0	0	0	0									0	0	0	0
314	2010-08-02	AEDC	A	N	Y	PELE	F	18		0				0	0	0	0									0	0	0	0
315	2010-08-02	AEDC	A	N	Y	PELE	M	17		0				0	0	0	0									0	0	0	0
316	2010-08-02	AEDC	A	N	Y	PELE	M	18		0				0	0	0	0									0	0	0	0
317	2010-08-02	AEDC	A	N	Y	PELE	F	14		0				0	0	0	0									0	0	0	0
318	2010-08-02	AEDC	A	N	Y	PELE	M	16		0				0	0	0	0									0	0	0	0
319	2010-08-02	AEDC	A	N	Y	PELE	F	16		0				0	0	0	0									0	0	0	0
320	2010-08-02	AEDC	A	N	Y	PELE	M	20		0				0	0	0	0									0	0	0	0
321	2010-08-02	AEDC	A	N	Y	PELE	F	17		0				0	0	0	0									0	0	0	0
322	2010-08-02	AEDC	A	N	N	PELE	M	20		0				0	0	0	0									0	0	0	0
323	2010-08-02	AEDC	A	N	Y	PELE	F	15		0				0	0	0	0									0	0	0	0
324	2010-08-02	AEDC	A	N	Y	PELE	M	19		0				0	0	0	0									0	0	0	0
325	2010-08-02	AEDC	A	N	Y	PELE	F	18		0				0	0	0	0									0	0	0	0
326	2010-08-02	AEDC	B	N	U	BLBR	F	10		0				0	0	0	0									0	0	0	0
327	2010-08-02	AEDC	B	N	Y	PELE	F	17		1	1			1	1	0	0	1								1	0	0	0
328	2010-08-02	AEDC	B	N	Y	PELE	M	19		1				1	1	0	0	1								1	0	0	0
329	2010-08-02	AEDC	B	N	Y	PELE	F	19		0				0	0	0	0									0	0	0	0
330	2010-08-02	AEDC	B	N	Y	PELE	M	19		0				0	0	0	0									0	0	0	0
331	2010-08-02	AEDC	B	N	Y	PELE	M	18		0				0	0	0	0									0	0	0	0
332	2010-08-02	AEDC	B	N	Y	PELE	M	19		0				0	0	0	0									0	0	0	0
333	2010-08-02	AEDC	B	N	Y	PELE	M	17		0				0	0	0	0									0	0	0	0
334	2010-08-02	AEDC	B	N	Y	PELE	F	19		0				0	0	0	0									0	0	0	0
335	2010-08-02	AEDC	B	N	Y	PELE	M	20		0				0	0	0	0									0	0	0	0
336	2010-08-02	AEDC	B	N	Y	PELE	F	23		0				0	0	0	0									0	0	0	0
337	2010-08-02	AEDC	B	N	N	PELE	M	19		0				0	0	0	0									0	0	0	0
338	2010-08-03	AEDC	A	N	N	BLBR	F	9		2	2			1	1	0	0	1								1	0	0	0
339	2010-08-03	AEDC	A	N	Y	PELE	M	21		1	1			1	1	0	0	1								1	0	0	0
340	2010-08-03	AEDC	A	N	N	PELE	M	18		0				0	0	0	0									0	0	0	0
341	2010-08-03	AEDC	A	N	Y	PELE	M	17		0				0	0	0	0									0	0	0	0
342	2010-08-03	AEDC	A	N	Y	PELE	M	22		0				0	0	0	0									0	0	0	0
343	2010-08-03	AEDC	A	N	Y	PELE	M	17		0				0	0	0	0									0	0	0	0
344	2010-08-03	AEDC	A	N	Y	PELE	F	20		0				0	0	0	0									0	0	0	0
345	2010-08-03	AEDC	A	N	Y	PELE	F	16		0				0	0	0	0									0	0	0	0
346	2010-08-03	AEDC	A	N	Y	PELE	M	20		0				0	0	0	0									0	0	0	0
347	2010-08-03	AEDC	A	N	Y	PELE	M	15		0				0	0	0	0									0	0	0	0
348	2010-08-03	AEDC	A	N	Y	PELE	F	18		0				0	0	0	0									0	0	0	0
349	2010-08-03	AEDC	A	N	Y	PELE	M	18		0				0	0	0	0									0	0	0	0
350	2010-08-03	AEDC	A	N	Y	PELE	M	22		0				0	0	0	0									0	0	0	0
351	2010-08-03	AEDC	A	N	Y	PELE	F	18		0				0	0	0	0									0	0	0	0
352	2010-08-03	AEDC	A	N	Y	PELE	M	16		0				0	0	0	0									0	0	0	0
353	2010-08-03	AEDC	A	N	Y	PELE	M	18		0				0	0	0	0									0	0	0	0
354	2010-08-03	AEDC	A	N	Y	PELE	M	19		0				0	0	0	0									0	0	0	0
355	2010-08-03	AEDC	A	N	Y	PELE	F	15		0				0	0	0	0									0	0	0	0
356	2010-08-03	AEDC	A	N	Y	PELE	M	19		0				0	0	0	0									0	0	0	0
357	2010-08-03	AEDC	A	N	Y	PELE	M	14		0				0	0	0	0									0	0	0	0
358	2010-08-03	AEDC	B	N	N	DIVI	F	2700		19			19	19	0	0	19									0	0	0	0
359	2010-08-03	AEDC	B	N	N	PELE	M	16		4	2			2	2	0	0									0	0	0	0
360	2010-08-03	AEDC	B	N	Y	PELE	M	18		0				0	0	0	0									0	0	0	0
361	2010-08-03	AEDC	B	N	N	PELE	M	18		0				0	0	0	0									0	0	0	0
362	2010-08-03	AEDC	B	N	Y	PELE	F	17		0				0	0	0	0									0	0	0	0
363	2010-08-03	AEDC	B	N	Y	PELE	F	16		0				0	0	0	0									0	0	0	0
364	2010-08-03	AEDC	B	N	Y	PELE	M	19		0				0	0	0	0									0	0	0	0
365	2010-08-03	AEDC	B	N	Y	PELE	F	19		0				0	0	0	0									0	0	0	0
366	2010-08-03	AEDC	B	N	Y	PELE	M	15		0				0	0	0	0									0	0	0	0
367	2010-08-03	AEDC	B	N	Y	PELE	F	15		0				0	0	0	0									0	0	0	0
368	2010-08-03	AEDC	B	N	Y	PELE	M	19		0				0	0	0	0									0	0	0	0
369	2010-08-03	AEDC	B	N	Y	PELE	M	19		0				0	0	0	0									0	0	0	0
370	2010-08-03	AEDC	B	N	Y	PELE	F	19		0				0	0	0	0									0	0	0	0
371	2010-08-03	AEDC	B	N	N	PRLO	M	4900		20			20	17	0	0	17									0	0	0	0
372	2010-08-03	AEDC	B	N	N	PRLO	M	4900		5			5	6	0	0	6									0	0	0	0
373	2010-08-04	AEDC	A	N	Y	BLBR	M	15		0				0	0	0	0									0	0	0	0
374	2010-08-04	AEDC	A	N	Y	PELE	M	19		1	1			1	1	0	0	1								1	0	0	0
375	2010-08-04	AEDC	A	N	Y	PELE	M	20		0	0			0	0	0	0									0	0	0	0
376	2010-08-04	AEDC	A	N	Y	PELE	M	19		0				0	0	0	0									0	0	0	0
377	2010-08-04	AEDC	A	N	Y	PELE	F	12		0				0	0	0	0									0	0	0	0
378	2010-08-04	AEDC	A	N	Y	PELE	F	18		0				0	0	0	0									0	0	0	0
379	2010-08-04	AEDC	A	N	Y	PELE	M	18		0				0	0	0	0									0	0	0	0
380	2010-08-04	AEDC	A	N	Y	PELE	M	16		0				0	0	0	0									0	0	0	0
381	2010-08-04	AEDC	A	N	Y	PELE	M	17		0				0	0	0	0									0	0	0	0
382	2010-08-04	AEDC	A	N	Y	PELE	M	18		2	2			2	2	0	0	2								2	0	0	0
383	2010-08-04	AEDC	A	N	Y	PELE	M	10		0				0	0	0	0									0	0	0	0
384	2010-08-04	AEDC	A	N	Y	PELE	M	20		0				0	0	0	0									0	0	0	0
385	2010-08-04	AEDC	A	N	Y	PELE	F	20		0				0	0	0	0									0	0	0	0
386	2010-08-04	AEDC	A	N	Y	PELE	M	19		0				0	0	0	0									0	0	0	0
387	2010-08-04	AEDC	A	N	Y	PELE	M	19		0				0	0	0	0									0	0	0	0
388	2010-08-04	AEDC	B	N	Y	PELE	M	19		0				0	0	0	0									0	0	0	0
389	2010-08-04	AEDC	B	N	Y	PELE	M	19		0				0	0	0	0									0	0	0	0
390	2010-08-04	AEDC	B	N	Y	PELE	F	14		0				0	0	0	0									0	0	0	0
391	2010-08-04	AEDC	B	N	Y	PELE	M	19		0				0	0	0	0									0	0	0	0
392	2010-08-04	AEDC	B	N	Y	PELE	F	15		0				0	0	0	0									0	0	0	0
393	2010-08-04	AEDC	B	N	Y	PELE	F	20		0				0	0	0	0									0	0	0	0
394	2010-08-04	AEDC	B	N	Y	PELE	F	19		0				0	0	0	0									0	0	0	0
395	2010-08-05	AEDC	C	N	N	PELE	M	19		0				0	0	0	0									0	0	0	0
396	2010-08-05	AEDC	C	N	N	PELE	M	19		0				0	0	0	0									0	0	0	0
397	2010-08-05	AEDC	C	N	N	PELE	F	19		0				0	0	0	0									0	0	0	0
398	2010-08-05	AEDC	C	N	Y	PELE	M	17		0				0	0	0	0									0	0	0	0
399	2010-08-05	AEDC	C	N	Y	PELE	M	20		0				0	0	0	0									0	0	0	0
400	2010-08-05	AEDC	C	N	N	PELE	F	17		0				0	0	0	0									0	0	0	0
401	2010-08-05	AEDC	C	N	N	PELE	F	20		0				0	0	0	0									0	0	0	0
402	2010-08-05	AEDC	C	N	N	PELE	M	19		0				0	0	0	0									0	0	0	0
403	2010-08-06	AEDC	C	Y	U	MIPE	M	22		0				0	0	0	0									0	0	0	0
404	2010-08-06	AEDC	C	N	Y	PELE	M			0				0	0	0	0									0	0	0	0
405	2010-08-06	AEDC	C	N	Y	PELE	M	18		0				0	0	0	0									0	0	0	0
406	2010-08-06	AEDC	C	N	Y	PELE	M	18		0				0	0	0	0									0	0	0	0
407	2010-08-06	AEDC	C	N	N	PELE	M	19		0				0	0	0	0									0	0	0	0
408	2010-08-06	AEDC	C	N	Y	PELE	M	21		0				0	0	0	0									0	0	0	0
409	2010-08-06	AEDC	C	N	Y	PELE	M	20		0				0	0	0	0									0	0	0	0
410	2010-08-17	AEDC	A	N	Y	PELE	M			1	1			1	1	0	0	1								1	0	0	0
411	2010-08-17	AEDC	A	N	Y	PELE	F			1		1		1	0	1	0		1							0	1	0	0
412	2010-08-17	AEDC	A	N	N	PELE	F			0				0	0	0	0									0	0	0	0
413	2010-08-17	AEDC	A	N	Y	PELE	F			0				0	0	0	0									0	0	0	0
414	2010-08-17	AEDC	A	N	N	PELE	M			0				0	0	0	0									0	0	0	0
415	2010-08-17	AEDC	A	N	Y	PELE	M			0				0	0	0	0									0	0	0	0
416	2010-08-17	AEDC	A	N	Y	PELE	M			0				0	0	0	0									0	0	0	0
417	2010-08-17	AEDC	A	N	Y	PELE	M			0				0	0	0	0									0	0	0	0
418	2010-08-17	AEDC	A	N	Y	PELE	M			0				0	0	0	0									0	0	0	0
419	2010-08-17	AEDC	A	N	Y	PELE	M			0				0	0	0	0									0	0	0	0
420	2010-08-17	AEDC	A	N	N	PELE	M			0				0	0	0	0									0	0	0	0
421	2010-08-17	AEDC	A	N	Y	PELE	F			0				0	0	0	0									0	0	0	0
422	2010-08-17	AEDC	A	N	Y	PELE	M			0				0	0	0	0									0	0	0	0
423	2010-08-17	AEDC	A	N	Y	PELE	M			0				0	0	0	0									0	0	0	0
424	2010-08-17	AEDC	A	N	Y	PELE	F			0				0	0	0	0									0	0	0	0
425	2010-08-17	AEDC	A	N	Y	PELE	M			0				0	0	0	0									0	0	0	0
426	2010-08-17	AEDC	A	N	Y	PELE	F			0				0	0	0	0									0	0	0	0
427	2010-08-17	AEDC	A	N	Y	PELE	M			0				0	0	0	0									0	0	0	0
428	2010-08-17	AEDC	A	N	Y	PELE	M			0				0	0	0	0									0	0	0	0
429	2010-08-17	AEDC	A	N	Y	PELE	M			0				0	0	0	0									0	0	0	0
430	2010-08-17	AEDC	A	N	Y	PELE	M			0				0	0	0	0									0	0	0	0
431	2010-08-17	AEDC	A	N	Y	PELE	M			0				0	0	0	0									0	0	0	0
432	2010-08-17	AEDC	B	N	N	PLFA	UK	-	35	2	2			2	2	0	0	2								2	0	0	0
433	2010-08-17	AEDC	B	N	N	PLFA	UK	-	30	2	2			2	2			2								2	0	0	0
434	2010-08-17	AEDC	B	N	N	PLFA	UK	1.2	36	-				-												0	0	0	0
435	2010-08-17	AEDC	B	N	N	BLBR	F			0				0	0	0	0									0	0	0	0
436	2010-08-17	AEDC	B	N	Y	PELE	M			1		1		1	0	1	0		1							0	1	0	0
437	2010-08-17	AEDC	B	N	Y	PELE	M			1	1			1	1	0	0									0	0	0	0
438	2010-08-17	AEDC	B	N	Y	PELE	M			3	3			2	2	0	0	2								2	0	0	0
439	2010-08-17	AEDC	B	N	Y	PELE	F			1	1			1	1	0	0	1								1	0	0	0
440	2010-08-17	AEDC	B	N	N	PELE	M			0				0	0	0	0									0	0	0	0
441	2010-08-17	AEDC	B	N	Y	PELE	M			0				0	0	0	0									0	0	0	0
442	2010-08-17	AEDC	B	N	Y	PELE	F			0				0	0	0	0									0	0	0	0
443	2010-08-17	AEDC	B	N	Y	PELE	F			0				0	0	0	0									0	0	0	0
444	2010-08-17	AEDC	B	N	Y	PELE	M			0				0	0	0	0									0	0	0	0
445	2010-08-17	AEDC	B	N	Y	PELE	F			0				0	0	0	0									0	0	0	0
446	2010-08-17	AEDC	B	N	Y	PELE	M			0				0	0	0	0									0	0	0	0
447	2010-08-17	AEDC	B	N	Y	PELE	M			0				0	0	0	0									0	0	0	0
448	2010-08-17	AEDC	B	N	Y	PELE	M			0				0	0	0	0									0	0	0	0
449	2010-08-17	AEDC	C	N	N	PLIN	UK	-	45	2	2			2	2	0	0	2								2	0	0	0
450	2010-08-17	AEDC	C	N	Y	PELE	M			2	2			2	2	0	0	2								2	0	0	0
451	2010-08-17	AEDC	C	N	N	PELE	M			1	1			1	1	0	0	1								1	0	0	0
452	2010-08-17	AEDC	C	N	N	PELE	M			1	1			1	1	0	0	1								1	0	0	0
453	2010-08-17	AEDC	C	N	Y	PELE	M			1	1			1	1	0	0	1								1	0	0	0
454	2010-08-17	AEDC	C	N	Y	PELE	M			0				0	0	0	0									0	0	0	0
455	2010-08-17	AEDC	C	N	Y	PELE	M			0				0	0	0	0									0	0	0	0
456	2010-08-17	AEDC	C	N	N	PELE	M			0				0	0	0	0									0	0	0	0
457	2010-08-17	AEDC	C	N	Y	PELE	M			0				0	0	0	0									0	0	0	0
458	2010-08-18	AEDC	A	N	Y	PELE	F			1	1			1	1	0	0	1								1	0	0	0
459	2010-08-18	AEDC	A	N	Y	PELE	M			0				0	0	0	0									0	0	0	0
460	2010-08-18	AEDC	A	N	Y	PELE	F			0				0	0	0	0									0	0	0	0
461	2010-08-18	AEDC	A	N	Y	PELE	F			0				0	0	0	0									0	0	0	0
462	2010-08-18	AEDC	A	N	Y	PELE	M			0				0	0	0	0									0	0	0	0
463	2010-08-18	AEDC	A	N	Y	PELE	M			0				0	0	0	0									0	0	0	0
464	2010-08-18	AEDC	A	N	Y	PELE	F			0				0	0	0	0									0	0	0	0
465	2010-08-18	AEDC	A	N	Y	PELE	M			0				0	0	0	0									0	0	0	0
466	2010-08-18	AEDC	A	N	Y	PELE	M	19		0				0	0	0	0									0	0	0	0
467	2010-08-18	AEDC	A	N	Y	PELE	F			0				0	0	0	0									0	0	0	0
468	2010-08-18	AEDC	A	N	Y	PELE	M			0				0	0	0	0									0	0	0	0
469	2010-08-18	AEDC	A	N	Y	PELE	M			0				0	0	0	0									0	0	0	0
470	2010-08-18	AEDC	A	N	Y	PELE	M			0				0	0	0	0									0	0	0	0
471	2010-08-18	AEDC	A	N	Y	PELE	M			0				0	0	0	0									0	0	0	0
472	2010-08-18	AEDC	A	N	Y	PELE	U			0				0	0	0	0									0	0	0	0
473	2010-08-18	AEDC	A	N	Y	PELE	M			0				0	0	0	0									0	0	0	0
474	2010-08-18	AEDC	A	N	Y	PELE	F			0				0	0	0	0									0	0	0	0
475	2010-08-18	AEDC	A	N	Y	PELE	M			0				0	0	0	0									0	0	0	0
476	2010-08-18	AEDC	B	Y	N	BLBR	U	10		0				0	0	0	0									0	0	0	0
477	2010-08-18	AEDC	B	N	N	DIVI	F	2230		8	1		7	8	1	0	7									0	0	0	0
478	2010-08-18	AEDC	B	N	N	PELE	M	20		2	1	1		1	0	1	0		1							0	1	0	0
479	2010-08-18	AEDC	B	N	Y	PELE	M	23		2	2			2	2	0	0	1								1	0	0	0
480	2010-08-18	AEDC	B	N	Y	PELE	M	22		2	2			2	2	0	0	2								2	0	0	0
481	2010-08-18	AEDC	B	N	Y	PELE	F			1	1			1	1	0	0	1								1	0	0	0
482	2010-08-18	AEDC	B	N	Y	PELE	M			1	1			1	1	0	0	1								1	0	0	0
483	2010-08-18	AEDC	B	N	Y	PELE	U			1	1			1	1	0	0	1								1	0	0	0
484	2010-08-18	AEDC	B	N	Y	PELE	F			0				0	0	0	0									0	0	0	0
485	2010-08-18	AEDC	B	Y	N	PELE	M	14		0				0	0	0	0									0	0	0	0
486	2010-08-18	AEDC	B	N	Y	PELE	U			0				0	0	0	0									0	0	0	0
487	2010-08-18	AEDC	B	N	Y	PELE	U			0				0	0	0	0									0	0	0	0
488	2010-08-18	AEDC	B	N	Y	PELE	F			0				0	0	0	0									0	0	0	0
489	2010-08-18	AEDC	B	N	Y	PELE	M			0				0	0	0	0									0	0	0	0
490	2010-08-18	AEDC	B	N	Y	PELE	F			0				0	0	0	0									0	0	0	0
491	2010-08-18	AEDC	B	N	Y	PELE	F	22		0				0	0	0	0									0	0	0	0
492	2010-08-18	AEDC	B	N	N	PRLO	M	1800		1	1			1	1	0	0									0	0	0	0
493	2010-08-18	AEDC	B	N	Y	PRLO	M	6000		20		5	15	27	1	11	15									0	0	0	0
494	2010-08-18	AEDC	B	N	N	SOREX	U	1.8		0				0	0	0	0									0	0	0	0
495	2010-08-18	AEDC	C	N	Y	BLBR	M	22		0				0	0	0	0									0	0	0	0
496	2010-08-18	AEDC	C	N	N	DIVI	M	2300		1				1	0	0	1									0	0	0	0
497	2010-08-18	AEDC	C	N	Y	PELE	M	20		1	1			1	1	0	0	1								1	0	0	0
498	2010-08-18	AEDC	C	N	Y	PELE	U	21		2	2			2	2	0	0	2								2	0	0	0
499	2010-08-18	AEDC	C	N	Y	PELE	M	20		0				0	0	0	0									0	0	0	0
500	2010-08-18	AEDC	C	Y	N	PELE	F			0				0	0	0	0									0	0	0	0
501	2010-08-18	AEDC	C	N	Y	PELE	M	19		0				0	0	0	0									0	0	0	0
502	2010-08-18	AEDC	C	N	N	PELE	M	18		0				0	0	0	0									0	0	0	0
503	2010-09-04	AEDC	0	-	-	Human				2		1		1	0	1	0									0	0	0	0
504	2010-09-04	AEDC	A	N	N	BLBR	F	9		0				0	0	0	0									0	0	0	0
505	2010-09-04	AEDC	A	N	N	BLBR	M	12		0				0	0	0	0									0	0	0	0
506	2010-09-04	AEDC	A	N	N	DIVI	F	1900		2			2	0	0	0	0									0	0	0	0
507	2010-09-04	AEDC	A	N	N	DIVI	F	2700		1			1	1	0	0	1									0	0	0	0
508	2010-09-04	AEDC	A	N	N	PELE	F	16		0				0	0	0	0									0	0	0	0
509	2010-09-04	AEDC	A	N	Y	PELE	F	19		0				0	0	0	0									0	0	0	0
510	2010-09-04	AEDC	A	N	Y	PELE	M	22		0				0	0	0	0									0	0	0	0
511	2010-09-04	AEDC	A	N	N	PELE	M	18		0				0	0	0	0									0	0	0	0
512	2010-09-04	AEDC	A	N	Y	PELE	F	18		0				0	0	0	0									0	0	0	0
513	2010-09-04	AEDC	A	N	Y	PELE	M	21		0				0	0	0	0									0	0	0	0
514	2010-09-04	AEDC	A	N	Y	PELE	M	19		0				0	0	0	0									0	0	0	0
515	2010-09-04	AEDC	A	N	Y	PELE	F	20		0				0	0	0	0									0	0	0	0
516	2010-09-04	AEDC	A	N	Y	PELE	M	22		0				0	0	0	0									0	0	0	0
517	2010-09-04	AEDC	A	N	Y	PELE	F	14		0				0	0	0	0									0	0	0	0
518	2010-09-04	AEDC	A	N	N	PELE	M	21		0				0	0	0	0									0	0	0	0
519	2010-09-04	AEDC	A	N	Y	PELE	M	17.5		0				0	0	0	0									0	0	0	0
520	2010-09-04	AEDC	A	N	Y	PELE	F	20		0				0	0	0	0									0	0	0	0
521	2010-09-04	AEDC	A	N	Y	PELE	M	16		0				0	0	0	0									0	0	0	0
522	2010-09-04	AEDC	A	N	Y	PELE	F	22		0				0	0	0	0									0	0	0	0
523	2010-09-04	AEDC	A	N	Y	PELE	M	19		0				0	0	0	0									0	0	0	0
524	2010-09-04	AEDC	A	N	Y	PELE	M	18		0				0	0	0	0									0	0	0	0
525	2010-09-04	AEDC	A	N	Y	PELE	M	22		0				0	0	0	0									0	0	0	0
526	2010-09-04	AEDC	A	N	Y	PELE	F	14		0				0	0	0	0									0	0	0	0
527	2010-09-04	AEDC	A	N	Y	PELE	M	20		0				0	0	0	0									0	0	0	0
528	2010-09-04	AEDC	A	N	N	PELE	M	19		0				0	0	0	0									0	0	0	0
529	2010-09-05	AEDC	A	N	N	DIVI	M	2700		2			2	2	0	0	2									0	0	0	0
530	2010-09-05	AEDC	A	N	Y	DIVI	F	2900		0				0	0	0	0									0	0	0	0
531	2010-09-05	AEDC	A	N	N	PELE	M	20.5		1				1	1	0	0	1								1	0	0	0
532	2010-09-05	AEDC	A	N	Y	PELE	F	18		0				0	0	0	0									0	0	0	0
533	2010-09-05	AEDC	A	N	Y	PELE	M	21		0				0	0	0	0									0	0	0	0
534	2010-09-05	AEDC	A	N	Y	PELE	M	20		0				0	0	0	0									0	0	0	0
535	2010-09-05	AEDC	A	N	N	PELE	F	16		0				0	0	0	0									0	0	0	0
536	2010-09-05	AEDC	A	N	Y	PELE	M	19		0				0	0	0	0									0	0	0	0
537	2010-09-05	AEDC	A	N	Y	PELE	M	19.5		0				0	0	0	0									0	0	0	0
538	2010-09-05	AEDC	A	N	Y	PELE	M	23		0				0	0	0	0									0	0	0	0
539	2010-09-05	AEDC	A	N	Y	PELE	M	19		1				0	0	0	0									0	0	0	0
540	2010-09-05	AEDC	A	N	Y	PELE	F	15		0				0	0	0	0									0	0	0	0
541	2010-09-05	AEDC	A	N	Y	PELE	M	23		0				0	0	0	0									0	0	0	0
542	2010-09-05	AEDC	A	N	Y	PELE	F	15		0				0	0	0	0									0	0	0	0
543	2010-09-05	AEDC	A	N	Y	PELE	M	22		0				0	0	0	0									0	0	0	0
544	2010-09-05	AEDC	A	N	Y	PELE	M	19		0				0	0	0	0									0	0	0	0
545	2010-09-05	AEDC	A	N	Y	PELE	F	15		0				0	0	0	0									0	0	0	0
546	2010-09-05	AEDC	A	N	Y	PELE	M	18		0				0	0	0	0									0	0	0	0
547	2010-09-05	AEDC	A	N	Y	PELE	M	19		0				0	0	0	0									0	0	0	0
548	2010-09-05	AEDC	A	N	Y	PELE	F	20		0				0	0	0	0									0	0	0	0
549	2010-09-05	AEDC	A	N	Y	PELE	F	15		0				0	0	0	0									0	0	0	0
550	2010-09-05	AEDC	A	N	Y	PELE	M	19		0				0	0	0	0									0	0	0	0
551	2010-09-05	AEDC	A	N	Y	PELE	F	20		0				0	0	0	0									0	0	0	0
552	2010-09-05	AEDC	A	N	Y	PELE	M	21		0				0	0	0	0									0	0	0	0
553	2010-09-05	AEDC	B	N	N	DIVI	M	2500		0				0	0	0	0									0	0	0	0
554	2010-09-05	AEDC	B	N	Y	PELE	M	22		1				1	1	0	0									0	0	0	0
555	2010-09-05	AEDC	B	N	Y	PELE	M	21		0				0	0	0	0									0	0	0	0
556	2010-09-05	AEDC	B	N	Y	PELE	F	16		0				0	0	0	0									0	0	0	0
557	2010-09-05	AEDC	B	N	Y	PELE	F	21		0				0	0	0	0									0	0	0	0
558	2010-09-05	AEDC	B	N	Y	PELE	F	27		0				0	0	0	0									0	0	0	0
559	2010-09-05	AEDC	B	N	Y	PELE	F	18		0				0	0	0	0									0	0	0	0
560	2010-09-05	AEDC	B	N	Y	PELE	F	20		0				0	0	0	0									0	0	0	0
561	2010-09-05	AEDC	B	N	Y	PELE	F	20		0				0	0	0	0									0	0	0	0
562	2010-09-05	AEDC	B	N	Y	PELE	M	20		0				0	0	0	0									0	0	0	0
563	2010-09-05	AEDC	B	N	Y	PELE	M	21		0				0	0	0	0									0	0	0	0
564	2010-09-05	AEDC	B	N	Y	PELE	M	25		0				0	0	0	0									0	0	0	0
565	2010-09-05	AEDC	B	N	Y	PELE	M	19.5		0				0	0	0	0									0	0	0	0
566	2010-09-05	AEDC	B	N	Y	PELE	M	20		0				0	0	0	0									0	0	0	0
567	2010-09-05	AEDC	B	N	Y	PELE	M	21.5		0				0	0	0	0									0	0	0	0
568	2010-09-05	AEDC	B	N	Y	PELE	M	18		0				0	0	0	0									0	0	0	0
569	2010-09-05	AEDC	B	N	N	PRLO	M	5900		1			1	1	0	0	1									0	0	0	0
570	2010-09-05	AEDC	C	N	Y	PELE	M	20		0				0	0	0	0									0	0	0	0
571	2010-09-05	AEDC	C	N	Y	PELE	M	20.5		0				0	0	0	0									0	0	0	0
572	2010-09-05	AEDC	C	N	Y	PELE	M	23		0				0	0	0	0									0	0	0	0
573	2010-09-05	AEDC	C	Y	Y	PELE	F	11.5		0				0	0	0	0									0	0	0	0
574	2010-09-05	AEDC	C	N	Y	PELE	M	25		0				0	0	0	0									0	0	0	0
575	2010-09-05	AEDC	C	N	Y	PELE	M	22		0				0	0	0	0									0	0	0	0
576	2010-09-05	AEDC	C	N	Y	PELE	F	22		0				0	0	0	0									0	0	0	0
577	2010-09-05	AEDC	C	N	Y	PELE	M	21.5		0				0	0	0	0									0	0	0	0
578	2010-09-05	AEDC	C	N	Y	PELE	M	20		0				0	0	0	0									0	0	0	0
579	2010-09-06	AEDC	B	N	Y	DIVI	M	2700		0				0	0	0	0									0	0	0	0
580	2010-09-06	AEDC	B	N	Y	PELE	F	23		1	1			1	1	0	0	1								1	0	0	0
581	2010-09-06	AEDC	B	N	Y	PELE	M	19		1	1			1	1	0	0									0	0	0	0
582	2010-09-06	AEDC	B	N	Y	PELE	M	19		0				0	0	0	0									0	0	0	0
583	2010-09-06	AEDC	B	N	Y	PELE	F	16		1	1			1	1	0	0	1								1	0	0	0
584	2010-09-06	AEDC	B	N	Y	PELE	F	19		0				0	0	0	0									0	0	0	0
585	2010-09-06	AEDC	B	N	Y	PELE	M	23		3	3			3	3	0	0	3								3	0	0	0
586	2010-09-06	AEDC	B	N	Y	PELE	M	19.5		0				0	0	0	0									0	0	0	0
587	2010-09-06	AEDC	B	N	N	PELE	M	29		0				0	0	0	0									0	0	0	0
588	2010-09-06	AEDC	B	N	Y	PELE	F	22		0				0	0	0	0									0	0	0	0
589	2010-09-06	AEDC	B	N	Y	PELE	F	20		0				0	0	0	0									0	0	0	0
590	2010-09-06	AEDC	B	N	Y	PELE	F	27		0				0	0	0	0									0	0	0	0
591	2010-09-06	AEDC	C	Y	N	BLBR	F	3		0				0	0	0	0									0	0	0	0
592	2010-09-06	AEDC	C	N	Y	PELE	M	20		1	1			1	1	0	0	1								1	0	0	0
593	2010-09-06	AEDC	C	N	N	PELE	F	25		0				0	0	0	0									0	0	0	0
594	2010-09-06	AEDC	C	N	Y	PELE	F	20		0				0	0	0	0									0	0	0	0
595	2010-09-06	AEDC	C	N	Y	PELE	M	19		0				0	0	0	0									0	0	0	0
596	2010-09-06	AEDC	C	N	Y	PELE	M	17		0				0	0	0	0									0	0	0	0
597	2010-09-06	AEDC	C	N	Y	PELE	M	19		0				0	0	0	0									0	0	0	0
598	2010-09-06	AEDC	C	Y	Y	PELE	M	19		0				0	0	0	0									0	0	0	0
599	2010-09-06	AEDC	C	N	N	PRLO	M	2300		1	1			1	1	0	0	1								1	0	0	0
600	2010-09-18	AEDC	B	N	N	PLFA	UK	1.5	38	-				-												0	0	0	0
601	2010-09-18	AEDC	B	N	N	MIPE	F	22.5		0				0	0	0	0									0	0	0	0
602	2010-09-18	AEDC	B	N	Y	PELE	F	30		0				0	0	0	0									0	0	0	0
603	2010-09-18	AEDC	B	N	Y	PELE	F	23		1	1			1	1	0	0	1								1	0	0	0
604	2010-09-18	AEDC	B	N	N	PELE	M	14.5		1	1			1	1	0	0	1								1	0	0	0
605	2010-09-18	AEDC	B	N	Y	PELE	M	19.5		0				0	0	0	0									0	0	0	0
606	2010-09-18	AEDC	B	N	N	PELE	U	20		0				0	0	0	0									0	0	0	0
607	2010-09-18	AEDC	B	N	Y	PELE	F	29		0				0	0	0	0									0	0	0	0
608	2010-09-18	AEDC	B	N	Y	PELE	M	29		0				0	0	0	0									0	0	0	0
609	2010-09-18	AEDC	B	N	Y	PELE	F	22		0				0	0	0	0									0	0	0	0
610	2010-09-18	AEDC	B	N	Y	PELE	F	28		0				0	0	0	0									0	0	0	0
611	2010-09-18	AEDC	B	N	Y	PELE	M	27		0				0	0	0	0									0	0	0	0
612	2010-09-18	AEDC	B	N	Y	PELE	M	24		0				0	0	0	0									0	0	0	0
613	2010-09-18	AEDC	B	N	Y	PELE	F	24		0				0	0	0	0									0	0	0	0
614	2010-09-18	AEDC	B	N	Y	PELE	F	27		0				0	0	0	0									0	0	0	0
615	2010-09-18	AEDC	B	N	Y	PELE	M	23		0				0	0	0	0									0	0	0	0
616	2010-09-18	AEDC	C	N	Y	PELE	M	25		1	1			0	0	0	0									0	0	0	0
617	2010-09-18	AEDC	C	Y	N	PELE	M	10		0				0	0	0	0									0	0	0	0
618	2010-09-18	AEDC	C	N	Y	PELE	M	20		0				0	0	0	0									0	0	0	0
619	2010-09-18	AEDC	C	N	Y	PELE	M	20		0				0	0	0	0									0	0	0	0
620	2010-09-18	AEDC	C	N	Y	PELE	M	27		0				0	0	0	0									0	0	0	0
621	2010-09-18	AEDC	C	N	Y	PELE	F	20		0				0	0	0	0									0	0	0	0
622	2010-09-19	AEDC	A	N	Y	DIVI	F	1500		1	1			1	1	0	0									0	0	0	0
623	2010-09-19	AEDC	A	N	Y	DIVI	F	1100		0				0	0	0	0									0	0	0	0
624	2010-09-19	AEDC	A	N	Y	PELE	M	22		0				0	0	0	0									0	0	0	0
625	2010-09-19	AEDC	A	N	Y	PELE	M	20		0				0	0	0	0									0	0	0	0
626	2010-09-19	AEDC	A	N	Y	PELE	U	23		0				0	0	0	0									0	0	0	0
627	2010-09-19	AEDC	A	N	Y	PELE	M	24		0				0	0	0	0									0	0	0	0
628	2010-09-19	AEDC	A	N	Y	PELE	F	13		0				0	0	0	0									0	0	0	0
629	2010-09-19	AEDC	A	N	Y	PELE	F	18		0				0	0	0	0									0	0	0	0
630	2010-09-19	AEDC	A	N	Y	PELE	M	21		0				0	0	0	0									0	0	0	0
631	2010-09-19	AEDC	A	N	Y	PELE	M	21		0				0	0	0	0									0	0	0	0
632	2010-09-19	AEDC	A	N	Y	PELE	F	15		0				0	0	0	0									0	0	0	0
633	2010-09-19	AEDC	A	N	Y	PELE	M	20		0				0	0	0	0									0	0	0	0
634	2010-09-19	AEDC	A	N	Y	PELE	F	24		0				0	0	0	0									0	0	0	0
635	2010-09-19	AEDC	A	N	Y	PELE	M	21		0				0	0	0	0									0	0	0	0
636	2010-09-19	AEDC	A	N	N	PELE	F	11		0				0	0	0	0									0	0	0	0
637	2010-09-19	AEDC	A	N	Y	PELE	M	21		0				0	0	0	0									0	0	0	0
638	2010-09-19	AEDC	A	N	Y	PELE	M	19		0				0	0	0	0									0	0	0	0
639	2010-09-19	AEDC	A	N	N	PELE	M	20		0				0	0	0	0									0	0	0	0
640	2010-09-19	AEDC	A	N	Y	PELE	F	20		0				0	0	0	0									0	0	0	0
641	2010-09-19	AEDC	A	N	Y	PELE	F	22		0				0	0	0	0									0	0	0	0
642	2010-09-19	AEDC	B	N	N	PELE	F	19		1	1			1	1	0	0									0	0	0	0
643	2010-09-19	AEDC	B	N	Y	PELE	M	21		1	1			1	1	0	0									0	0	0	0
644	2010-09-19	AEDC	B	N	Y	PELE	F	27		0				0	0	0	0									0	0	0	0
645	2010-09-19	AEDC	B	N	Y	PELE	F	26		0				0	0	0	0									0	0	0	0
646	2010-09-19	AEDC	B	N	Y	PELE	M	24		0				0	0	0	0									0	0	0	0
647	2010-09-19	AEDC	B	N	N	PELE	F	27		0				0	0	0	0									0	0	0	0
648	2010-09-19	AEDC	B	N	Y	PELE	F	17		0				0	0	0	0									0	0	0	0
649	2010-09-19	AEDC	B	N	Y	PELE	F	19		0				0	0	0	0									0	0	0	0
650	2010-09-19	AEDC	B	N	Y	PELE	F	20		0				0	0	0	0									0	0	0	0
651	2010-09-19	AEDC	B	N	N	PELE	M	20		0				0	0	0	0									0	0	0	0
652	2010-09-19	AEDC	B	N	Y	PELE	M	23		0				0	0	0	0									0	0	0	0
653	2010-09-19	AEDC	B	N	Y	PELE	F	22		0				0	0	0	0									0	0	0	0
654	2010-09-19	AEDC	C	N	N	PELE	M	24		1	1			1	1	0	0	1								1	0	0	0
655	2010-09-19	AEDC	C	N	N	PELE	M	13		0				0	0	0	0									0	0	0	0
656	2010-09-19	AEDC	C	N	Y	PELE	F	27		0				0	0	0	0									0	0	0	0
657	2010-09-19	AEDC	C	N	Y	PELE	F	30		0				0	0	0	0									0	0	0	0
658	2010-09-19	AEDC	C	N	Y	PELE	M	25		0				0	0	0	0									0	0	0	0
659	2010-09-19	AEDC	C	N	Y	PELE	M	17		0				0	0	0	0									0	0	0	0
660	2010-09-19	AEDC	C	N	Y	PELE	M	21		0				0	0	0	0									0	0	0	0
661	2010-09-19	AEDC	C	N	Y	PELE	M	25		0				0	0	0	0									0	0	0	0
662	2010-09-19	AEDC	C	N	Y	PELE	M	25		0				0	0	0	0									0	0	0	0
663	2010-09-19	AEDC	C	N	Y	PELE	M	21		0				0	0	0	0									0	0	0	0
664	2010-09-19	AEDC	C	N	N	PELE	F	12		0				0	0	0	0									0	0	0	0
665	2010-09-20	AEDC	A	N	Y	PELE	M	22		1	1			0	0	0	0									0	0	0	0
666	2010-09-20	AEDC	A	N	Y	PELE	M	30		2	2			2	2	0	0									0	0	0	0
667	2010-09-20	AEDC	A	N	Y	PELE	M	20		1	1			1	1	0	0									0	0	0	0
668	2010-09-20	AEDC	A	N	N	PELE	M	21		0				0	0	0	0									0	0	0	0
669	2010-09-20	AEDC	A	N	Y	PELE	F	25		0				0	0	0	0									0	0	0	0
670	2010-09-20	AEDC	A	N	Y	PELE	M	19		0				0	0	0	0									0	0	0	0
671	2010-09-20	AEDC	A	N	Y	PELE	M	22		0				0	0	0	0									0	0	0	0
672	2010-09-20	AEDC	A	N	Y	PELE	M	22		0				0	0	0	0									0	0	0	0
673	2010-09-20	AEDC	A	N	Y	PELE	M	20		0				0	0	0	0									0	0	0	0
674	2010-09-20	AEDC	A	N	N	PELE	M	10		0				0	0	0	0									0	0	0	0
675	2010-09-20	AEDC	A	N	Y	PELE	F	11.5		0				0	0	0	0									0	0	0	0
676	2010-09-20	AEDC	A	N	Y	PELE	F	19		0				0	0	0	0									0	0	0	0
677	2010-09-20	AEDC	A	N	Y	PELE	F	17		0				0	0	0	0									0	0	0	0
678	2010-09-20	AEDC	A	N	Y	PELE	M	22		0				0	0	0	0									0	0	0	0
679	2010-09-20	AEDC	A	N	Y	PELE	M	20		0				0	0	0	0									0	0	0	0
680	2010-09-20	AEDC	A	N	Y	PELE	M	22		0				0	0	0	0									0	0	0	0
681	2010-09-20	AEDC	A	N	Y	PELE	F	15		0				0	0	0	0									0	0	0	0
682	2010-09-20	AEDC	A	N	Y	PELE	F	17		0				0	0	0	0									0	0	0	0
683	2010-09-20	AEDC	A	N	Y	PELE	M	17		0				0	0	0	0									0	0	0	0
684	2010-09-20	AEDC	A	N	N	PELE	M	12		0				0	0	0	0									0	0	0	0
685	2010-09-20	AEDC	A	N	Y	PELE	F	20		0				0	0	0	0									0	0	0	0
686	2010-09-20	AEDC	A	N	Y	PELE	F	23		0				0	0	0	0									0	0	0	0
687	2010-09-20	AEDC	A	N	N	PRLO	M	4700		14	13	1		13	12	1	0									0	0	0	0
688	2010-10-04	AEDC	B	N	N	PLFA	UK	2.5	43	-				-												0	0	0	0
689	2010-10-05	AEDC	A	N	N	SCUN	UK	3	40	-				-												0	0	0	0
690	2010-10-05	AEDC	A	Y	N	MIPE	F	24		0				0	0	0	0									0	0	0	0
691	2010-10-05	AEDC	A	N	Y	PELE	M	20		2	2			2	2	0	0									0	0	0	0
692	2010-10-05	AEDC	A	N	Y	PELE	F	18		0				0	0	0	0									0	0	0	0
693	2010-10-05	AEDC	A	N	Y	PELE	M	21		0				0	0	0	0									0	0	0	0
694	2010-10-05	AEDC	A	N	Y	PELE	F	22		0				0	0	0	0									0	0	0	0
695	2010-10-05	AEDC	A	N	Y	PELE	M	21		0				0	0	0	0									0	0	0	0
696	2010-10-05	AEDC	A	N	Y	PELE	F	21		0				0	0	0	0									0	0	0	0
697	2010-10-05	AEDC	A	N	Y	PELE	M	22		0				0	0	0	0									0	0	0	0
698	2010-10-05	AEDC	A	Y	Y	PELE	M	23		0				0	0	0	0									0	0	0	0
699	2010-10-05	AEDC	A	N	Y	PELE	F	22		0				0	0	0	0									0	0	0	0
700	2010-10-05	AEDC	A	N	Y	PELE	M	16		0				0	0	0	0									0	0	0	0
701	2010-10-05	AEDC	A	N	Y	PELE	M	15		0				0	0	0	0									0	0	0	0
702	2010-10-05	AEDC	A	N	Y	PELE	M	24		0				0	0	0	0									0	0	0	0
703	2010-10-05	AEDC	A	N	Y	PELE	M	20		0				0	0	0	0									0	0	0	0
704	2010-10-05	AEDC	A	Y	Y	PELE	M	18		0				0	0	0	0									0	0	0	0
705	2010-10-05	AEDC	B	N	Y	DIVI	M	2200		0				0	0	0	0									0	0	0	0
706	2010-10-05	AEDC	B	N	Y	PELE	F	28		1	1			0	0	0	0									0	0	0	0
707	2010-10-05	AEDC	B	N	Y	PELE	F	25		0				0	0	0	0									0	0	0	0
708	2010-10-05	AEDC	B	N	Y	PELE	F	35		0				0	0	0	0									0	0	0	0
709	2010-10-05	AEDC	B	N	Y	PELE	M	22		0				0	0	0	0									0	0	0	0
710	2010-10-05	AEDC	B	N	Y	PELE	F	24		0				0	0	0	0									0	0	0	0
711	2010-10-05	AEDC	B	N	Y	PELE	F	40		0				0	0	0	0									0	0	0	0
712	2010-10-05	AEDC	B	N	Y	PELE	M	28		0				0	0	0	0									0	0	0	0
713	2010-10-05	AEDC	B	N	Y	PELE	F	24		0				0	0	0	0									0	0	0	0
714	2010-10-05	AEDC	B	N	Y	PELE	F	37		0				0	0	0	0									0	0	0	0
715	2010-10-05	AEDC	B	N	Y	PELE	F	26		0				0	0	0	0									0	0	0	0
716	2010-10-05	AEDC	B	N	Y	PELE	M	26		0				0	0	0	0									0	0	0	0
717	2010-10-06	AEDC	A	N	Y	DIVI	F	1800		0				0	0	0	0									0	0	0	0
718	2010-10-06	AEDC	A	N	Y	PELE	F	22		1	1			1	1	0	0									0	0	0	0
719	2010-10-06	AEDC	A	N	N	PELE	M	19		0				0	0	0	0									0	0	0	0
720	2010-10-06	AEDC	A	N	Y	PELE	M	26		0				0	0	0	0									0	0	0	0
721	2010-10-06	AEDC	A	N	Y	PELE	M	21		0				0	0	0	0									0	0	0	0
722	2010-10-06	AEDC	A	N	Y	PELE	M	24		0				0	0	0	0									0	0	0	0
723	2010-10-06	AEDC	A	N	Y	PELE	F	23		0				0	0	0	0									0	0	0	0
724	2010-10-06	AEDC	A	N	Y	PELE	M	22		0				0	0	0	0									0	0	0	0
725	2010-10-06	AEDC	A	N	Y	PELE	F	20		0				0	0	0	0									0	0	0	0
726	2010-10-06	AEDC	A	N	Y	PELE	F	30		0				0	0	0	0									0	0	0	0
727	2010-10-06	AEDC	A	N	Y	PELE	M	20		0				0	0	0	0									0	0	0	0
728	2010-10-06	AEDC	A	N	Y	PELE	M	19		0				0	0	0	0									0	0	0	0
729	2010-10-06	AEDC	B	N	N	DIVI	F	1700		0				0	0	0	0									0	0	0	0
730	2010-10-06	AEDC	B	N	Y	PELE	M	21		0				0	0	0	0									0	0	0	0
731	2010-10-06	AEDC	B	N	Y	PELE	F			0				0	0	0	0									0	0	0	0
732	2010-10-26	AEDC	A	N	N	DIVI	F	3700		1			1	1	0	0	1				1					0	0	0	1
733	2010-10-26	AEDC	A	N	Y	PELE	F	26		0				0	0	0	0									0	0	0	0
734	2010-10-26	AEDC	A	N	Y	PELE	F	24		0				0	0	0	0									0	0	0	0
735	2010-10-26	AEDC	A	N	Y	PELE	M	23		0				0	0	0	0									0	0	0	0
736	2010-10-26	AEDC	A	N	Y	PELE	F	23		0				0	0	0	0									0	0	0	0
737	2010-10-26	AEDC	A	N	Y	PELE	F	24		0				0	0	0	0									0	0	0	0
738	2010-10-26	AEDC	A	N	Y	PELE	M	22		0				0	0	0	0									0	0	0	0
739	2010-10-26	AEDC	A	N	Y	PELE	F	27		0				0	0	0	0									0	0	0	0
740	2010-10-26	AEDC	A	N	N	PELE	M	2		0				0	0	0	0									0	0	0	0
741	2010-10-26	AEDC	A	N	N	PELE	F	7		0				0	0	0	0									0	0	0	0
742	2010-10-26	AEDC	A	N	N	PELE	U	8		0				0	0	0	0									0	0	0	0
743	2010-10-26	AEDC	A	N	N	SOREX	F	3		0				0	0	0	0									0	0	0	0
744	2010-10-26	AEDC	B	N	Y	PELE	M	23		0				0	0	0	0									0	0	0	0
745	2010-10-26	AEDC	B	N	N	PELE	F	9		0				0	0	0	0									0	0	0	0
746	2010-10-26	AEDC	A	N	N	PELE	M	6		0				0	0	0	0									0	0	0	0
747	2010-10-26	AEDC	B	N	N	SOREX	F	12		0				0	0	0	0									0	0	0	0
748	2010-10-27	AEDC	A	N	Y	PELE	M	24		0				0	0	0	0									0	0	0	0
749	2010-10-27	AEDC	A	N	Y	PELE	F	21		0				0	0	0	0									0	0	0	0
750	2010-10-27	AEDC	A	N	Y	PELE	M	19		0				0	0	0	0									0	0	0	0
751	2010-10-27	AEDC	A	N	Y	PELE	F	24		0				0	0	0	0									0	0	0	0
752	2010-10-27	AEDC	A	N	N	PELE	M	22		0				0	0	0	0									0	0	0	0
753	2010-10-27	AEDC	A	N	N	PELE	F	16		0				0	0	0	0									0	0	0	0
754	2010-10-27	AEDC	A	N	Y	PELE	M	24		0				0	0	0	0									0	0	0	0
755	2010-10-27	AEDC	A	Y	Y	PELE	M	7		0				0	0	0	0									0	0	0	0
756	2010-10-27	AEDC	A	N	N	SOREX	F	12		0				0	0	0	0									0	0	0	0
757	2010-10-27	AEDC	B	N	Y	DIVI	M	3500		2			2	2	0	0	2				2					0	0	0	2
758	2010-10-27	AEDC	B	N	Y	PELE	F	25		0				0	0	0	0									0	0	0	0
759	2010-10-27	AEDC	B	N	Y	PELE	F	39		0				0	0	0	0									0	0	0	0
760	2010-10-27	AEDC	B	N	N	PRLO	F	4500		5	4	1		5	4	1	0									0	0	0	0
761	2010-10-27	AEDC	B	N	Y	PRLO	M	5900		3			3	3	0	0	3				3					0	0	0	3
762	2010-10-27	AEDC	B	Y	U	SOREX	F	11		0				0	0	0	0									0	0	0	0
763	2010-10-27	AEDC	C	N	N	DIVI	M	1700		0				0	0	0	0									0	0	0	0
764	2010-10-27	AEDC	C	N	N	PELE	F	7		0				0	0	0	0									0	0	0	0
765	2010-11-30	AEDC	B	N	Y	PELE	M	26		0				0	0	0	0									0	0	0	0
766	2010-11-30	AEDC	B	N	Y	PELE	F	27		0				0	0	0	0									0	0	0	0
767	2010-11-30	AEDC	B	N	Y	PELE	F	34		0				0	0	0	0									0	0	0	0
768	2010-11-30	AEDC	B	N	Y	PELE	F	34		0				0	0	0	0									0	0	0	0
769	2010-11-30	AEDC	B	Y	N	PELE	F			0				0	0	0	0									0	0	0	0
770	2010-11-30	AEDC	B	Y	Y	PELE	F	22		0				0	0	0	0									0	0	0	0
771	2010-11-30	AEDC	B	N	N	PRLO	U	6900		0				0	0	0	0									0	0	0	0
772	2010-11-30	AEDC	C	Y	N	PELE	F	14		0				0	0	0	0									0	0	0	0
773	2011-04-12	AEDC	A	N	N	SCUN	U	15.8	71	-				-												0	0	0	0
774	2011-04-12	AEDC	C	N	N	PLFA	U	3	43	2		2		2		2			2							0	2	0	0
775	2011-04-13	AEDC	B	N	N	PELE	F	11		1		1		1	0	1	0		1							0	1	0	0
776	2011-04-13	AEDC	B	N	N	PELE	M	24.5		0				0	0	0	0									0	0	0	0
777	2011-04-13	AEDC	B	N	N	PELE	M	11		1				0	0	0	0									0	0	0	0
778	2011-04-13	AEDC	B	N	N	PELE	M	10.5		0				0	0	0	0									0	0	0	0
779	2011-04-13	AEDC	B	N	N	PELE	F	10.5		0				0	0	0	0									0	0	0	0
780	2011-04-13	AEDC	B	N	N	PELE	F	11		0				0	0	0	0									0	0	0	0
781	2011-04-13	AEDC	B	N	N	PELE	F	9.5		0				0	0	0	0									0	0	0	0
782	2011-04-13	AEDC	B	N	N	PELE	F	12		0				0	0	0	0									0	0	0	0
783	2011-04-13	AEDC	C	N	N	PELE	M	8.5		0				0	0	0	0									0	0	0	0
784	2011-04-13	AEDC	C	N	N	PELE	M	8.5		0				0	0	0	0									0	0	0	0
785	2011-04-13	AEDC	C	N	N	PELE	F	8.5		1		1		1	0	1	0		1							0	1	0	0
786	2011-04-14	AEDC	A	N	N	SCUN	U	3.8	48	-				-												0	0	0	0
787	2011-04-14	AEDC	B	N	N	PELE	F	13		2	2			2	2	0	0									0	0	0	0
788	2011-04-14	AEDC	B	N	N	PELE	F	25		0				0	0	0	0									0	0	0	0
789	2011-04-14	AEDC	B	Y	Y	PELE	U			0				0	0	0	0									0	0	0	0
790	2011-04-14	AEDC	B	Y	Y	PELE	U			0				0	0	0	0									0	0	0	0
791	2011-04-14	AEDC	B	N	N	PELE	M	14		0				0	0	0	0									0	0	0	0
792	2011-04-14	AEDC	B	N	N	PELE	U	25		1				0	0	0	0									0	0	0	0
793	2011-04-14	AEDC	B	N	Y	PELE	F			0				0	0	0	0									0	0	0	0
794	2011-04-14	AEDC	B	Y	Y	PELE	F			0				0	0	0	0									0	0	0	0
795	2011-04-14	AEDC	B	N	N	PELE	M	22		0				0	0	0	0									0	0	0	0
796	2011-04-14	AEDC	B	N	N	PELE	F	21		0				0	0	0	0									0	0	0	0
797	2011-04-14	AEDC	B	N	N	PELE	F	11		0				0	0	0	0									0	0	0	0
798	2011-04-14	AEDC	C	N	Y	PELE	U			0				0	0	0	0									0	0	0	0
799	2011-04-14	AEDC	C	Y	Y	PELE	U			0				0	0	0	0									0	0	0	0
800	2011-04-14	AEDC	C	N	N	PELE	M	11		0				0	0	0	0									0	0	0	0
801	2011-04-14	AEDC	C	N	N	PELE	F	15		0				0	0	0	0									0	0	0	0
802	2011-04-14	AEDC	C	N	N	PELE	U	16		0				0	0	0	0									0	0	0	0
803	2011-05-02	AEDC	A	N	N	STOC	U			-				-												0	0	0	0
804	2011-05-02	AEDC	A	N	N	STOC	U			-				-												0	0	0	0
805	2011-05-02	AEDC	A	N	N	DIPU	U			-				-												0	0	0	0
806	2011-05-02	AEDC	A	N	N	PELE	U			0				0	0	0	0									0	0	0	0
807	2011-05-02	AEDC	A	N	N	PELE	U			0				0	0	0	0									0	0	0	0
808	2011-05-02	AEDC	A	N	Y	PELE	M	19		0				0	0	0	0									0	0	0	0
809	2011-05-02	AEDC	A	N	N	PELE	F	14		0				0	0	0	0									0	0	0	0
810	2011-05-02	AEDC	A	N	N	PELE	M	14		3	2	1		3	2	1	0		1							0	1	0	0
811	2011-05-02	AEDC	A	N	Y	PELE	F	19		0				0	0	0	0									0	0	0	0
812	2011-05-02	AEDC	A	N	N	PELE	F	19		0				0	0	0	0									0	0	0	0
813	2011-05-02	AEDC	A	N	Y	PELE	F	14		0				0	0	0	0									0	0	0	0
814	2011-05-02	AEDC	A	N	N	PELE	F	18		0				0	0	0	0									0	0	0	0
815	2011-05-02	AEDC	A	N	N	PELE	M	12		0				0	0	0	0									0	0	0	0
816	2011-05-02	AEDC	A	N	Y	PELE	M	20		0				0	0	0	0									0	0	0	0
817	2011-05-02	AEDC	A	N	N	PELE	F	12		0				0	0	0	0									0	0	0	0
818	2011-05-02	AEDC	A	N	Y	PELE	M	18		0				0	0	0	0									0	0	0	0
819	2011-05-02	AEDC	A	N	N	PELE	M	15		0				0	0	0	0									0	0	0	0
820	2011-05-02	AEDC	A	N	N	PELE	M	16		0				0	0	0	0									0	0	0	0
821	2011-05-02	AEDC	A	N	N	PELE	F	17		0				0	0	0	0									0	0	0	0
822	2011-05-02	AEDC	A	N	N	PELE	M	17		1		1		1	0	1	0		1							0	1	0	0
823	2011-05-02	AEDC	A	N	N	PELE	F	17		0				0	0	0	0									0	0	0	0
824	2011-05-02	AEDC	B	N	N	SCUN	M			2		2		2		2			2							0	2	0	0
825	2011-05-02	AEDC	C	N	N	DIVI	M	3500		3			3	3	0	0	3									0	0	0	0
826	2011-05-02	AEDC	C	N	Y	DIVI	F	3300		3			3	3	0	0	3									0	0	0	0
827	2011-05-02	AEDC	C	N	N	PELE	F	12		0				0	0	0	0									0	0	0	0
828	2011-05-02	AEDC	C	N	N	PELE	M	15		0				0	0	0	0									0	0	0	0
829	2011-05-02	AEDC	C	N	Y	PELE	F	14		0				0	0	0	0									0	0	0	0
830	2011-05-02	AEDC	C	N	N	PELE	M	10		0				0	0	0	0									0	0	0	0
831	2011-05-02	AEDC	C	N	N	PELE	M	18		0				0	0	0	0									0	0	0	0
832	2011-05-02	AEDC	C	N	N	PELE	F	20		0				0	0	0	0									0	0	0	0
833	2011-05-02	AEDC	C	N	Y	PELE	F	21		0				0	0	0	0									0	0	0	0
834	2011-05-02	AEDC	C	N	N	PELE	M	18		1		1		1	0	1	0									0	0	0	0
835	2011-05-02	AEDC	C	N	N	PELE	M	15		0				0	0	0	0									0	0	0	0
836	2011-05-02	AEDC	C	N	N	PELE	F	17		0				0	0	0	0									0	0	0	0
837	2011-05-02	AEDC	C	N	N	PELE	F	18		0				0	0	0	0									0	0	0	0
838	2011-05-03	AEDC	A	N	Y	PELE	M	17		1	1			1	1	0	0									0	0	0	0
839	2011-05-03	AEDC	A	N	Y	PELE	M	16		2	2			2	2	0	0									0	0	0	0
840	2011-05-03	AEDC	A	N	N	PELE	M	16		0				0	0	0	0									0	0	0	0
841	2011-05-03	AEDC	A	N	Y	PELE	F	19		0				0	0	0	0									0	0	0	0
842	2011-05-03	AEDC	A	N	Y	PELE	M	14		0				0	0	0	0									0	0	0	0
843	2011-05-03	AEDC	A	N	Y	PELE	M	13		0				0	0	0	0									0	0	0	0
844	2011-05-03	AEDC	A	N	N	PELE	M	16		0				0	0	0	0									0	0	0	0
845	2011-05-03	AEDC	A	N	Y	PELE	M	18		0				0	0	0	0									0	0	0	0
846	2011-05-03	AEDC	A	N	Y	PELE	M	20		0				0	0	0	0									0	0	0	0
847	2011-05-03	AEDC	A	N	Y	PELE	F	14		1	1			1	1	0	0									0	0	0	0
848	2011-05-03	AEDC	A	N	N	PELE	F	14		0				0	0	0	0									0	0	0	0
849	2011-05-03	AEDC	A	N	Y	PELE	F	21		0				0	0	0	0									0	0	0	0
850	2011-05-03	AEDC	A	N	N	PELE	M	16		0				0	0	0	0									0	0	0	0
851	2011-05-03	AEDC	A	N	Y	PELE	M	17		0				0	0	0	0									0	0	0	0
852	2011-05-03	AEDC	A	N	N	PELE	F	22		0				0	0	0	0									0	0	0	0
853	2011-05-03	AEDC	A	N	Y	PELE	F	14		0				0	0	0	0									0	0	0	0
854	2011-05-03	AEDC	A	N	Y	PELE	M	17		0				0	0	0	0									0	0	0	0
855	2011-05-03	AEDC	A	N	Y	PELE	F	14		0				0	0	0	0									0	0	0	0
856	2011-05-03	AEDC	A	N	Y	PELE	F	17		0				0	0	0	0									0	0	0	0
857	2011-05-03	AEDC	A	N	Y	PELE	F	18		0				0	0	0	0									0	0	0	0
858	2011-05-03	AEDC	C	N	N	DIVI	F	3700		0				0	0	0	0									0	0	0	0
859	2011-05-03	AEDC	C	N	N	PELE	U			0				0	0	0	0									0	0	0	0
860	2011-05-03	AEDC	C	N	Y	PELE	M	16		0				0	0	0	0									0	0	0	0
861	2011-05-03	AEDC	C	N	N	PELE	F	16		0				0	0	0	0									0	0	0	0
862	2011-05-03	AEDC	C	N	N	PELE	F	24		0				0	0	0	0									0	0	0	0
863	2011-05-03	AEDC	C	N	N	PELE	F	20		0				0	0	0	0									0	0	0	0
864	2011-05-03	AEDC	C	N	N	PELE	M	20		0				0	0	0	0									0	0	0	0
865	2011-05-03	AEDC	C	N	Y	PELE	F	19		0				0	0	0	0									0	0	0	0
866	2011-05-03	AEDC	C	N	N	PELE	M	22		0				0	0	0	0									0	0	0	0
867	2011-05-03	AEDC	C	N	N	PELE	M	20		0				0	0	0	0									0	0	0	0
868	2011-05-03	AEDC	C	N	Y	PELE	U	35		0				0	0	0	0									0	0	0	0
869	2011-05-24	AEDC	A	N	N	DIVI	F	1800		20			20	21	0	0	21									0	0	0	0
870	2011-05-24	AEDC	A	N	N	MIPE	F	23		0				0	0	0	0									0	0	0	0
871	2011-05-24	AEDC	A	Y	N	MIPE	M	34		0				0	0	0	0									0	0	0	0
872	2011-05-24	AEDC	A	N	N	PELE	M	17		1	1			1	1	0	0									0	0	0	0
873	2011-05-24	AEDC	A	N	Y	PELE	M	16		2		2		2	0	2	0		2							0	2	0	0
874	2011-05-24	AEDC	A	N	Y	PELE	M	12		2	2			2	2	0	0									0	0	0	0
875	2011-05-24	AEDC	A	N	Y	PELE	M	17		1	1			0	0	0	0									0	0	0	0
876	2011-05-24	AEDC	A	N	Y	PELE	M	17		2		2		2	0	2	0		2							0	2	0	0
877	2011-05-24	AEDC	A	N	Y	PELE	M	20		1	1			1	0	1	0									0	0	0	0
878	2011-05-24	AEDC	A	N	Y	PELE	F	16		0				0	0	0	0									0	0	0	0
879	2011-05-24	AEDC	A	N	N	PELE	M	20		0				0	0	0	0									0	0	0	0
880	2011-05-24	AEDC	A	N	N	PELE	F	14		0				0	0	0	0									0	0	0	0
881	2011-05-24	AEDC	A	N	N	PELE	F	13		0				0	0	0	0									0	0	0	0
882	2011-05-24	AEDC	A	N	N	PELE	F	13		0				0	0	0	0									0	0	0	0
883	2011-05-24	AEDC	A	N	Y	PELE	F	18		0				0	0	0	0									0	0	0	0
884	2011-05-24	AEDC	A	N	Y	PELE	M	20		0				0	0	0	0									0	0	0	0
885	2011-05-24	AEDC	A	N	Y	PELE	M	15		0				0	0	0	0									0	0	0	0
886	2011-05-24	AEDC	A	N	Y	PELE	F	18		0				0	0	0	0									0	0	0	0
887	2011-05-24	AEDC	A	N	Y	PELE	F	18		0				0	0	0	0									0	0	0	0
888	2011-05-24	AEDC	A	N	Y	PELE	M	12		0				0	0	0	0									0	0	0	0
889	2011-05-24	AEDC	A	N	Y	PELE	F	20		0				0	0	0	0									0	0	0	0
890	2011-05-24	AEDC	A	N	Y	PELE	M	18		0				0	0	0	0									0	0	0	0
891	2011-05-24	AEDC	A	N	Y	PELE	M	19		0				0	0	0	0									0	0	0	0
892	2011-05-24	AEDC	A	N	Y	PELE	F	22		0				0	0	0	0									0	0	0	0
893	2011-05-24	AEDC	A	N	Y	PELE	M	20		0				0	0	0	0									0	0	0	0
894	2011-05-24	AEDC	A	N	Y	PELE	M	21		0				0	0	0	0									0	0	0	0
895	2011-05-24	AEDC	C	N	Y	DIVI	F	2000		4			4	4	0	0	4									0	0	0	0
896	2011-05-24	AEDC	C	N	?	DIVI	M	2900		4			4	3	0	0	3									0	0	0	0
897	2011-05-24	AEDC	C	N	N	MIPE	F	16		0				0	0	0	0									0	0	0	0
898	2011-05-24	AEDC	C	N	N	MIPE	M	19		0				0	0	0	0									0	0	0	0
899	2011-05-24	AEDC	C	N	Y	PELE	U	23		1	1			0	0	0	0									0	0	0	0
900	2011-05-24	AEDC	C	N	N	PELE	M	13		0				0	0	0	0									0	0	0	0
901	2011-05-24	AEDC	C	N	N	PELE	M	18		0				0	0	0	0									0	0	0	0
902	2011-05-24	AEDC	C	N	N	PELE	M	19.5		0				0	0	0	0									0	0	0	0
903	2011-05-24	AEDC	C	N	N	PELE	F	14.5		0				0	0	0	0									0	0	0	0
904	2011-05-24	AEDC	C	N	Y	PELE	F	16.5		0				0	0	0	0									0	0	0	0
905	2011-05-24	AEDC	C	N	N	PELE	F	15.5		0				0	0	0	0									0	0	0	0
906	2011-05-24	AEDC	C	N	Y	PELE	M	19		0				0	0	0	0									0	0	0	0
907	2011-05-24	AEDC	C	N	N	PELE	U	14		0				0	0	0	0									0	0	0	0
908	2011-05-24	AEDC	C	N	N	PELE	F	21		0				0	0	0	0									0	0	0	0
909	2011-05-24	AEDC	C	N	N	PELE	M	19		0				0	0	0	0									0	0	0	0
910	2011-05-24	AEDC	C	N	N	PELE	F	13		0				0	0	0	0									0	0	0	0
911	2011-05-24	AEDC	C	N	N	PELE	F	15		0				0	0	0	0									0	0	0	0
912	2011-05-24	AEDC	C	N	Y	PELE	F	14.5		0				0	0	0	0									0	0	0	0
913	2011-05-24	AEDC	C	N	N	PELE	F	13		0				0	0	0	0									0	0	0	0
914	2011-05-24	AEDC	C	N	Y	PELE	M	11.5		0				0	0	0	0									0	0	0	0
915	2011-05-24	AEDC	C	N	N	PELE	F	11		0				0	0	0	0									0	0	0	0
916	2011-05-24	AEDC	C	N	N	PELE	M	20.5		0				0	0	0	0									0	0	0	0
917	2011-05-24	AEDC	C	N	N	PELE	F	15		0				0	0	0	0									0	0	0	0
918	2011-05-24	AEDC	C	N	N	PELE	M	17.5		0				0	0	0	0									0	0	0	0
919	2011-05-24	AEDC	C	N	N	PELE	F	20		0				0	0	0	0									0	0	0	0
920	2011-05-24	AEDC	C	N	N	PELE	M	20		0				0	0	0	0									0	0	0	0
921	2011-05-24	AEDC	C	N	N	PELE	U	13		0				0	0	0	0									0	0	0	0
922	2011-05-24	AEDC	C	N	Y	PELE	F	15		0				0	0	0	0									0	0	0	0
923	2011-05-24	AEDC	C	N	N	PELE	M	15		0				0	0	0	0									0	0	0	0
924	2011-05-25	AEDC	A	N	N	SCUN	U	22	78	0				0	0	0	0									0	0	0	0
925	2011-05-25	AEDC	A	N	Y	STOC	U			0				0	0	0	0									0	0	0	0
926	2011-05-25	AEDC	A	N	Y	STOC	U			0				0	0	0	0									0	0	0	0
927	2011-05-25	AEDC	A	N	N	TECA	U			0				0	0	0	0									0	0	0	0
928	2011-05-25	AEDC	A	N	N	DIVI	F	2000		8			8	8	0	0	8									0	0	0	0
929	2011-05-25	AEDC	A	N	Y	PELE	F	15		0				0	0	0	0									0	0	0	0
930	2011-05-25	AEDC	A	N	Y	PELE	F	18		0				0	0	0	0									0	0	0	0
931	2011-05-25	AEDC	A	N	Y	PELE	F	19		0				0	0	0	0									0	0	0	0
932	2011-05-25	AEDC	A	N	N	PELE	M	13		0				0	0	0	0									0	0	0	0
933	2011-05-25	AEDC	A	N	N	PELE	M	15		0				0	0	0	0									0	0	0	0
934	2011-05-25	AEDC	A	N	Y	PELE	M	16		0				0	0	0	0									0	0	0	0
935	2011-05-25	AEDC	A	N	N	PELE	M	16		0				0	0	0	0									0	0	0	0
936	2011-05-25	AEDC	A	N	Y	PELE	M	15		0				0	0	0	0									0	0	0	0
937	2011-05-25	AEDC	A	N	Y	PELE	F	15		0				0	0	0	0									0	0	0	0
938	2011-05-25	AEDC	A	N	Y	PELE	F	18		0				0	0	0	0									0	0	0	0
939	2011-05-25	AEDC	A	N	Y	PELE	M	21		0				0	0	0	0									0	0	0	0
940	2011-05-25	AEDC	A	N	Y	PELE	M	18		0				0	0	0	0									0	0	0	0
941	2011-05-25	AEDC	A	N	N	PELE	M	20		0				0	0	0	0									0	0	0	0
942	2011-05-25	AEDC	A	N	Y	PELE	F	17		0				0	0	0	0									0	0	0	0
943	2011-05-25	AEDC	A	N	N	PELE	M	17		0				0	0	0	0									0	0	0	0
944	2011-05-25	AEDC	A	N	Y	PELE	M	22		0				0	0	0	0									0	0	0	0
945	2011-05-25	AEDC	A	N	N	PELE	F	11		0				0	0	0	0									0	0	0	0
946	2011-05-25	AEDC	A	N	Y	PELE	M	16		0				0	0	0	0									0	0	0	0
947	2011-05-25	AEDC	A	N	Y	PELE	F	18		0				0	0	0	0									0	0	0	0
948	2011-05-25	AEDC	A	N	Y	PELE	F	20		0				0	0	0	0									0	0	0	0
949	2011-05-25	AEDC	A	N	Y	PELE	U	17		0				0	0	0	0									0	0	0	0
950	2011-05-25	AEDC	A	N	Y	PELE	M	23		1	1			1	0	1	0									0	0	0	0
951	2011-05-25	AEDC	A	Y	N	PELE	F	9		0				0	0	0	0									0	0	0	0
952	2011-05-25	AEDC	C	N	Y	PELE	U	24		0				0	0	0	0									0	0	0	0
953	2011-05-25	AEDC	C	N	N	PELE	M	11		0				0	0	0	0									0	0	0	0
954	2011-05-25	AEDC	C	N	N	PELE	U	14		0				0	0	0	0									0	0	0	0
955	2011-05-25	AEDC	C	N	N	PELE	F	18		0				0	0	0	0									0	0	0	0
956	2011-05-25	AEDC	C	N	N	PELE	U			0				0	0	0	0									0	0	0	0
957	2011-05-25	AEDC	C	N	Y	PELE	M	20		0				0	0	0	0									0	0	0	0
958	2011-05-25	AEDC	C	N	N	PELE	M	20		0				0	0	0	0									0	0	0	0
959	2011-05-25	AEDC	C	N	Y	PELE	M	15		0				0	0	0	0									0	0	0	0
960	2011-05-25	AEDC	C	N	N	PELE	M	18.5		0				0	0	0	0									0	0	0	0
961	2011-05-25	AEDC	C	N	N	PELE	U	15		0				0	0	0	0									0	0	0	0
962	2011-05-25	AEDC	C	N	N	PELE	F	25		0				0	0	0	0									0	0	0	0
963	2011-05-25	AEDC	C	N	N	PELE	M	14		0				0	0	0	0									0	0	0	0
964	2011-05-25	AEDC	C	N	N	PELE	M	18		0				0	0	0	0									0	0	0	0
965	2011-05-25	AEDC	C	N	N	PELE	M	11		0				0	0	0	0									0	0	0	0
966	2011-05-25	AEDC	C	N	Y	PELE	F	21		0				0	0	0	0									0	0	0	0
967	2011-05-25	AEDC	C	N	N	PELE	M	25		0				0	0	0	0									0	0	0	0
968	2011-05-25	AEDC	C	N	N	PELE	F	22		0				0	0	0	0									0	0	0	0
969	2011-05-25	AEDC	Extra	Y	-	SUSC	U			1			1	1	0	0	1									0	0	0	0
970	2011-06-14	AEDC	A	N	Y	DIVI	F	2300		8			8	7	0	0	7									0	0	0	0
971	2011-06-14	AEDC	A	N	Y	PELE	M	22		1	1			1	1	0	0									0	0	0	0
972	2011-06-14	AEDC	A	N	Y	PELE	F	21		1	1			1	1	0	0									0	0	0	0
973	2011-06-14	AEDC	A	N	Y	PELE	F	20		0				0	0	0	0									0	0	0	0
974	2011-06-14	AEDC	A	N	N	PELE	M	15		0				0	0	0	0									0	0	0	0
975	2011-06-14	AEDC	A	N	Y	PELE	M	19		0				0	0	0	0									0	0	0	0
976	2011-06-14	AEDC	A	N	Y	PELE	M	21		0				0	0	0	0									0	0	0	0
977	2011-06-14	AEDC	A	N	Y	PELE	F	12		0				0	0	0	0									0	0	0	0
978	2011-06-14	AEDC	A	N	Y	PELE	M	19		0				0	0	0	0									0	0	0	0
979	2011-06-14	AEDC	A	N	Y	PELE	M	18		0				0	0	0	0									0	0	0	0
980	2011-06-14	AEDC	A	N	Y	PELE	M	18		0				0	0	0	0									0	0	0	0
981	2011-06-14	AEDC	A	N	N	PELE	F	15		0				0	0	0	0									0	0	0	0
982	2011-06-14	AEDC	A	N	Y	PELE	M	21		0				0	0	0	0									0	0	0	0
983	2011-06-14	AEDC	A	N	Y	PELE	U	19		0				0	0	0	0									0	0	0	0
984	2011-06-14	AEDC	A	N	Y	PELE	M	19		0				0	0	0	0									0	0	0	0
985	2011-06-14	AEDC	A	N	Y	PELE	M	19		0				0	0	0	0									0	0	0	0
986	2011-06-14	AEDC	A	N	Y	PELE	M	18		0				0	0	0	0									0	0	0	0
987	2011-06-14	AEDC	A	N	Y	PELE	M	20		0				0	0	0	0									0	0	0	0
988	2011-06-14	AEDC	A	N	N	PELE	U			0				0	0	0	0									0	0	0	0
989	2011-06-14	AEDC	A	N	Y	PELE	M	17		0				0	0	0	0									0	0	0	0
990	2011-06-14	AEDC	A	N	Y	PELE	F	15		0				0	0	0	0									0	0	0	0
991	2011-06-14	AEDC	A	N	N	PLFA	U		51	2		2		2		2				2						0	0	2	0
992	2011-06-14	AEDC	A	N	N	PLFA	U	2	40
993	2011-06-14	AEDC	A	N	N	SCUN	M	17	75
994	2011-06-14	AEDC	C	N	N	SCUN	F	3.8	55
995	2011-06-14	AEDC	C	N	N	PLFA	U	5	52	1		1
996	2011-06-14	AEDC	Extra	Y	N	PRLO	U			1			1	1	0	0	1									0	0	0	0
997	2011-06-15	AEDC	A	N	Y	DIVI	M	1800		10			10	6	0	0	6									0	0	0	0
998	2011-06-15	AEDC	A	N	Y	PELE	U	21		0				0	0	0	0									0	0	0	0
999	2011-06-15	AEDC	A	N	N	PLFA	U	1	39
1000	2011-06-15	AEDC	C	N	N	DIVI	M	2800		15			15	14	0	0	14									0	0	0	0
1001	2011-06-15	AEDC	C	N	Y	DIVI	M	2200		4			4	4	0	0	4									0	0	0	0
1002	2011-06-15	AEDC	C	N	N	PELE	M	18		1				1	1	0	0									0	0	0	0
1003	2011-06-15	AEDC	C	N	Y	PELE	F	14		0				0	0	0	0									0	0	0	0
1004	2011-06-15	AEDC	C	N	N	PELE	F	14		0				0	0	0	0									0	0	0	0
1005	2011-06-15	AEDC	C	N	N	PELE	F	11		0				0	0	0	0									0	0	0	0
1006	2011-06-15	AEDC	C	N	N	PELE	M	10		0				0	0	0	0									0	0	0	0
1007	2011-06-15	AEDC	C	N	Y	PELE	M	20.5		0				0	0	0	0									0	0	0	0
1008	2011-06-15	AEDC	C	N	Y	PELE	M	15		0				0	0	0	0									0	0	0	0
1009	2011-06-15	AEDC	C	N	N	PELE	F	15		0				0	0	0	0									0	0	0	0
1010	2011-06-15	AEDC	C	N	N	PELE	F	12		0				0	0	0	0									0	0	0	0
1011	2011-06-15	AEDC	C	N	Y	PELE	M	16		0				0	0	0	0									0	0	0	0
1012	2011-06-15	AEDC	C	N	N	PELE	F	18		0				0	0	0	0									0	0	0	0
1013	2011-06-15	AEDC	C	N	N	PLIN	U	8.5	70
1014	2011-06-15	AEDC	A	N	Y	PELE	F	18		1		1		1	0	1	0		1							0	1	0	0
1015	2011-06-15	AEDC	A	N	Y	PELE	M	17		0				0	0	0	0									0	0	0	0
1016	2011-06-15	AEDC	A	N	Y	PELE	M	20		0				0	0	0	0									0	0	0	0
1017	2011-06-15	AEDC	A	N	N	PELE	M	21		0				0	0	0	0									0	0	0	0
1018	2011-06-15	AEDC	A	N	Y	PELE	M	19		0				0	0	0	0									0	0	0	0
1019	2011-06-15	AEDC	A	N	Y	PELE	F	15		0				0	0	0	0									0	0	0	0
1020	2011-06-15	AEDC	A	N	Y	PELE	F	15		0				0	0	0	0									0	0	0	0
1021	2011-06-15	AEDC	A	N	Y	PELE	M	21		0				0	0	0	0									0	0	0	0
1022	2011-06-15	AEDC	A	N	Y	PELE	M	21		0				0	0	0	0									0	0	0	0
1023	2011-06-15	AEDC	A	N	Y	PELE	M	18		0				0	0	0	0									0	0	0	0
1024	2011-06-15	AEDC	A	N	N	PELE	F	20		0				0	0	0	0									0	0	0	0
1025	2011-06-15	AEDC	A	N	Y	PELE	M	20		0				0	0	0	0									0	0	0	0
1026	2011-06-15	AEDC	A	N	Y	PELE	M	17		0				0	0	0	0									0	0	0	0
1027	2011-06-15	AEDC	A	N	Y	PELE	U	18		0				0	0	0	0									0	0	0	0
1028	2011-06-16	AEDC	C	Y	N	BLBR	F			0				0	0	0	0									0	0	0	0
1029	2011-06-16	AEDC	C	N	N	BLBR	U	10		0				0	0	0	0									0	0	0	0
1030	2011-06-16	AEDC	C	Y	N	PELE	M			0				0	0	0	0									0	0	0	0
1031	2011-06-16	AEDC	C	Y	N	PELE	F			0				0	0	0	0									0	0	0	0
1032	2011-06-16	AEDC	C	N	Y	PELE	M	23		0				0	0	0	0									0	0	0	0
1033	2011-06-16	AEDC	C	N	Y	PELE	F	17		0				0	0	0	0									0	0	0	0
1034	2011-06-16	AEDC	C	N	Y	PELE	F	17		0				0	0	0	0									0	0	0	0
1035	2011-06-16	AEDC	C	N	N	PELE	F	13		0				0	0	0	0									0	0	0	0
1036	2011-06-16	AEDC	C	N	Y	PELE	F	20		0				0	0	0	0									0	0	0	0
1037	2011-06-16	AEDC	C	N	N	PELE	M	19		0				0	0	0	0									0	0	0	0
1038	2011-06-16	AEDC	C	N	N	PELE	F	12		0				0	0	0	0									0	0	0	0
1039	2011-06-16	AEDC	C	N	N	PELE	M	13		0				0	0	0	0									0	0	0	0
1040	2011-06-16	AEDC	C	N	Y	PELE	U	19		0				0	0	0	0									0	0	0	0
1041	2011-06-16	AEDC	C	N	Y	PELE	F	16		0				0	0	0	0									0	0	0	0
1042	2011-06-16	AEDC	C	N	Y	PELE	M	19		0				0	0	0	0									0	0	0	0
1043	2011-06-16	AEDC	C	N	Y	PELE	M	16		0				0	0	0	0									0	0	0	0
1044	2011-06-16	AEDC	C	N	Y	PELE	M	14		0				0	0	0	0									0	0	0	0
1045	2011-06-16	AEDC	C	N	Y	PELE	F	17		0				0	0	0	0									0	0	0	0
1046	2011-06-16	AEDC	C	N	Y	PELE	F	11		0				0	0	0	0									0	0	0	0
1047	2011-06-16	AEDC	C	N	Y	PELE	M	19		0				0	0	0	0									0	0	0	0
1048	2011-06-16	AEDC	C	N	N	PRLO	M	5500		20			20	22	0	0	22				1					0	0	0	1
1049	2011-06-23	AEDC	C	N	N	PLFA	F																			0	0	0	0
1050	2011-06-23	AEDC	C	Y	Y	PLFA	U																			0	0	0	0
1051	2011-07-12	AEDC	A	N	N	DIVI	M	400		1			1	1	0	0	1									0	0	0	0
1052	2011-07-12	AEDC	A	N	Y	PELE	M	18		1	1			1	1	0	0									0	0	0	0
1053	2011-07-12	AEDC	A	N	N	PELE	M	17		4	4			4	4	0	0									0	0	0	0
1054	2011-07-12	AEDC	A	N	Y	PELE	M	23		1				1	1	0	0	1								1	0	0	0
1055	2011-07-12	AEDC	A	N	Y	PELE	M	21		1				1	0	1	0		1							0	1	0	0
1056	2011-07-12	AEDC	A	N	N	PELE	M	18		0				0	0	0	0									0	0	0	0
1057	2011-07-12	AEDC	A	N	Y	PELE	M	22		0				0	0	0	0									0	0	0	0
1058	2011-07-12	AEDC	A	N	N	PELE	M	16		0				0	0	0	0									0	0	0	0
1059	2011-07-12	AEDC	A	N	Y	PELE	M	18		0				0	0	0	0									0	0	0	0
1060	2011-07-12	AEDC	A	N	Y	PELE	F	18		0				0	0	0	0									0	0	0	0
1061	2011-07-12	AEDC	A	N	Y	PELE	F	14		0				0	0	0	0									0	0	0	0
1062	2011-07-12	AEDC	A	N	N	PELE	M	15		0				0	0	0	0									0	0	0	0
1063	2011-07-12	AEDC	A	N	N	PELE	M	20		0				0	0	0	0									0	0	0	0
1064	2011-07-12	AEDC	A	N	Y	PELE	F	26		0				0	0	0	0									0	0	0	0
1065	2011-07-12	AEDC	A	N	Y	PELE	M	23		0				0	0	0	0									0	0	0	0
1066	2011-07-12	AEDC	A	N	Y	PELE	F	20		0				0	0	0	0									0	0	0	0
1067	2011-07-12	AEDC	A	N	Y	PELE	M	16		0				0	0	0	0									0	0	0	0
1068	2011-07-12	AEDC	A	N	Y	PELE	M	24		0				0	0	0	0									0	0	0	0
1069	2011-07-12	AEDC	A	N	Y	PELE	M	17		0				0	0	0	0									0	0	0	0
1070	2011-07-12	AEDC	A	Y	Y	PELE	U			0				0	0	0	0									0	0	0	0
1071	2011-07-12	AEDC	C	N	N	DIVI	M	600		2			2	2	0	0	2									0	0	0	0
1072	2011-07-12	AEDC	C	N	Y	PELE	M	19		0				0	0	0	0									0	0	0	0
1073	2011-07-12	AEDC	C	N	N	PELE	M	13		0				0	0	0	0									0	0	0	0
1074	2011-07-12	AEDC	C	N	N	PELE	M	17		0				0	0	0	0									0	0	0	0
1075	2011-07-12	AEDC	C	N	Y	PELE	F	19		0				0	0	0	0									0	0	0	0
1076	2011-07-12	AEDC	C	N	Y	PELE	M	23		0				0	0	0	0									0	0	0	0
1077	2011-07-12	AEDC	C	N	Y	PELE	F	14		0				0	0	0	0									0	0	0	0
1078	2011-07-12	AEDC	C	N	N	PELE	M	21		0				0	0	0	0									0	0	0	0
1079	2011-07-12	AEDC	C	N	N	PELE	U			0				0	0	0	0									0	0	0	0
1080	2011-07-12	AEDC	C	N	N	PELE	M	21		0				0	0	0	0									0	0	0	0
1081	2011-07-12	AEDC	C	N	Y	PELE	F	21		0				0	0	0	0									0	0	0	0
1082	2011-07-12	AEDC	C	N	Y	PELE	M	19		0				0	0	0	0									0	0	0	0
1083	2011-07-12	AEDC	C	N	Y	PELE	F	23		0				0	0	0	0									0	0	0	0
1084	2011-07-12	AEDC	C	N	N	PELE	M	15		0				0	0	0	0									0	0	0	0
1085	2011-07-12	AEDC	C	N	Y	PELE	F	22		0				0	0	0	0									0	0	0	0
1086	2011-07-12	AEDC	C	N	Y	PELE	M	22		2	2			2	2	0	0	2								2	0	0	0
1087	2011-07-12	AEDC	C	N	N	PELE	F	17		0				0	0	0	0									0	0	0	0
1088	2011-07-12	AEDC	C	N	N	PELE	M	18		0				0	0	0	0									0	0	0	0
1089	2011-07-12	AEDC	C	N	Y	PELE	F	15		1	1			1	1	0	0	1								1	0	0	0
1090	2011-07-12	AEDC	C	N	Y	PELE	F	19		1	1			1	1	0	0	1								1	0	0	0
1091	2011-07-13	AEDC	A	N	N	PELE	M	22		0				0	0	0	0									0	0	0	0
1092	2011-07-13	AEDC	A	N	Y	PELE	M	19		0				0	0	0	0									0	0	0	0
1093	2011-07-13	AEDC	A	N	Y	PELE	F	19		0				0	0	0	0									0	0	0	0
1094	2011-07-13	AEDC	A	N	Y	PELE	M	17		0				0	0	0	0									0	0	0	0
1095	2011-07-13	AEDC	A	N	Y	PELE	M	25		0				0	0	0	0									0	0	0	0
1096	2011-07-13	AEDC	A	N	Y	PELE	F	15		0				0	0	0	0									0	0	0	0
1097	2011-07-13	AEDC	A	N	Y	PELE	F	12		0				0	0	0	0									0	0	0	0
1098	2011-07-13	AEDC	A	N	Y	PELE	F	18		0				0	0	0	0									0	0	0	0
1099	2011-07-13	AEDC	A	N	Y	PELE	F	21		0				0	0	0	0									0	0	0	0
1100	2011-07-13	AEDC	A	N	Y	PELE	M	23		0				0	0	0	0									0	0	0	0
1101	2011-07-13	AEDC	A	N	N	PELE	M	26		0				0	0	0	0									0	0	0	0
1102	2011-07-13	AEDC	A	N	Y	PELE	M	22		0				0	0	0	0									0	0	0	0
1103	2011-07-13	AEDC	A	N	Y	PELE	M	16		0				0	0	0	0									0	0	0	0
1104	2011-07-13	AEDC	A	N	Y	PELE	M	17		0				0	0	0	0									0	0	0	0
1105	2011-07-13	AEDC	A	N	Y	PELE	M	16		0				0	0	0	0									0	0	0	0
1106	2011-07-13	AEDC	A	N	Y	PELE	F	14		0				0	0	0	0									0	0	0	0
1107	2011-07-13	AEDC	A	N	N	PRLO	U	4200		0				0	0	0	0									0	0	0	0
1108	2011-07-13	AEDC	C	N	N	PLFA	F		59.2	?				?												?	?	0	0
1109	2011-07-13	AEDC	C	N	Y	DIVI	F	3800		6			6	6	0	0	6									0	0	0	0
1110	2011-07-13	AEDC	C	N	N	DIVI	F	1200		1			1	1	0	0	1									0	0	0	0
1111	2011-07-13	AEDC	C	N	Y	PELE	M	15		0				0	0	0	0									0	0	0	0
1112	2011-07-13	AEDC	C	N	N	PELE	F	16		0				0	0	0	0									0	0	0	0
1113	2011-07-13	AEDC	C	N	Y	PELE	M	16		0				0	0	0	0									0	0	0	0
1114	2011-07-13	AEDC	C	N	Y	PELE	M	23		0				0	0	0	0									0	0	0	0
1115	2011-07-13	AEDC	C	N	Y	PELE	M	18		0				0	0	0	0									0	0	0	0
1116	2011-07-13	AEDC	C	N	Y	PELE	M	14		0				0	0	0	0									0	0	0	0
1117	2011-07-13	AEDC	C	N	Y	PELE	M	12		0				0	0	0	0									0	0	0	0
1118	2011-07-13	AEDC	C	N	Y	PELE	F	13		0				0	0	0	0									0	0	0	0
1119	2011-07-13	AEDC	C	N	Y	PELE	M	21		0				0	0	0	0									0	0	0	0
1120	2011-07-13	AEDC	C	N	Y	PELE	F	16		0				0	0	0	0									0	0	0	0
1121	2011-07-13	AEDC	C	N	Y	PELE	F	19		0				0	0	0	0									0	0	0	0
1122	2011-07-13	AEDC	C	N	Y	PELE	M	19		0				0	0	0	0									0	0	0	0
1123	2011-07-13	AEDC	C	N	N	PELE	F	14		0				0	0	0	0									0	0	0	0
1124	2011-07-13	AEDC	C	N	Y	PELE	M	18		0				0	0	0	0									0	0	0	0
1125	2011-07-13	AEDC	C	N	Y	PELE	M	20		0				0	0	0	0									0	0	0	0
1126	2011-07-13	AEDC	C	N	Y	PELE	M	14		1	1			1	1	0	0	1								1	0	0	0
1127	2011-07-13	AEDC	C	N	Y	PELE	M	16		1	1			1	1	0	0	1								1	0	0	0
1128	2011-08-08	AEDC	A	N	N	DIVI	M	8200		13			13	15	0	0	15									0	0	0	0
1129	2011-08-08	AEDC	A	N	Y	PELE	M	16		1				1	1	0	0									0	0	0	0
1130	2011-08-08	AEDC	A	N	Y	PELE	M	21		1				1	1	0	0									0	0	0	0
1131	2011-08-08	AEDC	A	N	Y	PELE	U	15		4				4	0	4	0									0	0	0	0
1132	2011-08-08	AEDC	A	N	Y	PELE	M	17		3				4	1	3	0									0	0	0	0
1133	2011-08-08	AEDC	A	N	Y	PELE	F	24		1				1	1	0	0									0	0	0	0
1134	2011-08-08	AEDC	A	N	Y	PELE	M	23		4				24	5	0	19									0	0	0	0
1135	2011-08-08	AEDC	A	N	Y	PELE	M	18		0				0	0	0	0									0	0	0	0
1136	2011-08-08	AEDC	A	N	N	PELE	U			0				0	0	0	0									0	0	0	0
1137	2011-08-08	AEDC	A	N	Y	PELE	M	18		0				0	0	0	0									0	0	0	0
1138	2011-08-08	AEDC	A	N	Y	PELE	F	18		0				0	0	0	0									0	0	0	0
1139	2011-08-08	AEDC	A	N	Y	PELE	M	16		0				0	0	0	0									0	0	0	0
1140	2011-08-08	AEDC	A	N	Y	PELE	M	15		0				0	0	0	0									0	0	0	0
1141	2011-08-08	AEDC	A	N	N	PELE	F	19		0				0	0	0	0									0	0	0	0
1142	2011-08-08	AEDC	C	Y	N	BLBR	U			0				0	0	0	0									0	0	0	0
1143	2011-08-08	AEDC	C	N	N	DIVI	M	1900		2			2	2	0	0	2									0	0	0	0
1144	2011-08-08	AEDC	C	N	Y	DIVI	F	2100		2			2	2	0	0	2									0	0	0	0
1145	2011-08-08	AEDC	C	N	N	PELE	M	15		1				1	1	0	0	1								1	0	0	0
1146	2011-08-08	AEDC	C	N	Y	PELE	M	14		1				0	0	0	0									0	0	0	0
1147	2011-08-08	AEDC	C	N	Y	PELE	M	22		0				0	0	0	0									0	0	0	0
1148	2011-08-08	AEDC	C	N	N	PELE	F	12		0				0	0	0	0									0	0	0	0
1149	2011-08-08	AEDC	C	N	Y	PELE	M	19		0				0	0	0	0									0	0	0	0
1150	2011-08-08	AEDC	C	N	Y	PELE	M	17		0				0	0	0	0									0	0	0	0
1151	2011-08-08	AEDC	C	N	Y	PELE	F	13		0				0	0	0	0									0	0	0	0
1152	2011-08-08	AEDC	C	N	Y	PELE	F	17		0				0	0	0	0									0	0	0	0
1153	2011-08-08	AEDC	C	N	Y	PELE	M	22		0				0	0	0	0									0	0	0	0
1154	2011-08-08	AEDC	C	N	Y	PELE	F	16		0				0	0	0	0									0	0	0	0
1155	2011-08-08	AEDC	C	N	N	PELE	M	20		0				0	0	0	0									0	0	0	0
1156	2011-08-08	AEDC	C	N	Y	PELE	F	15		0				0	0	0	0									0	0	0	0
1157	2011-08-08	AEDC	C	N	Y	PELE	M	18		0				0	0	0	0									0	0	0	0
1158	2011-08-08	AEDC	C	N	N	PELE	F	23		0				0	0	0	0									0	0	0	0
1159	2011-08-08	AEDC	C	N	Y	PELE	M	23		0				0	0	0	0									0	0	0	0
1160	2011-08-08	AEDC	C	N	Y	PELE	M	15		0				0	0	0	0									0	0	0	0
1161	2011-08-08	AEDC	C	N	Y	PELE	F	17		0				0	0	0	0									0	0	0	0
1162	2011-08-08	AEDC	C	N	Y	PELE	M	23		0				0	0	0	0									0	0	0	0
1163	2011-08-08	AEDC	C	N	N	PRLO	M	5300		19			19	17	0	0	17									0	0	0	0
1164	2011-09-09	AEDC	A	N	N	PELE	M	21		1	1			1	1	0	0									0	0	0	0
1165	2011-09-09	AEDC	A	N	Y	PELE	M	18		0				0	0	0	0									0	0	0	0
1166	2011-09-09	AEDC	A	N	Y	PELE	F	16		0				0	0	0	0									0	0	0	0
1167	2011-09-09	AEDC	A	N	Y	PELE	M	21		0				0	0	0	0									0	0	0	0
1168	2011-09-09	AEDC	A	N	Y	PELE	M	21		0				0	0	0	0									0	0	0	0
1169	2011-09-09	AEDC	A	N	Y	PELE	M	19		0				0	0	0	0									0	0	0	0
1170	2011-09-09	AEDC	A	N	N	PELE	M	18		0				0	0	0	0									0	0	0	0
1171	2011-09-09	AEDC	A	N	Y	PELE	F	17		0				0	0	0	0									0	0	0	0
1172	2011-09-09	AEDC	A	N	Y	PELE	M	22		1	1			1	1	0	0									0	0	0	0
1173	2011-09-09	AEDC	A	N	Y	PELE	M	19		0				0	0	0	0									0	0	0	0
1174	2011-09-09	AEDC	A	N	Y	PELE	F	18		0				0	0	0	0									0	0	0	0
1175	2011-09-09	AEDC	A	N	Y	PELE	M	16		0				0	0	0	0									0	0	0	0
1176	2011-09-09	AEDC	A	N	N	SCLA	U	1	46.3	-				=												0	0	0	0
1177	2011-09-09	AEDC	C	N	Y	PELE	F	19		0				0	0	0	0									0	0	0	0
1178	2011-09-09	AEDC	C	N	Y	PELE	M	23		0				0	0	0	0									0	0	0	0
1179	2011-09-09	AEDC	C	N	N	PELE	F	19		0				0	0	0	0									0	0	0	0
1180	2011-09-09	AEDC	C	N	Y	PELE	F	22		0				0	0	0	0									0	0	0	0
1181	2011-09-09	AEDC	C	N	Y	PELE	M	17		0				0	0	0	0									0	0	0	0
1182	2011-09-10	AEDC	A	N	Y	PELE	M	20		1	1			1	1	0	0									0	0	0	0
1183	2011-09-10	AEDC	A	N	N	PELE	F	21		0				0	0	0	0									0	0	0	0
1184	2011-09-10	AEDC	A	N	Y	PELE	M	18		0				0	0	0	0									0	0	0	0
1185	2011-09-10	AEDC	A	N	Y	PELE	M	18		0				0	0	0	0									0	0	0	0
1186	2011-09-10	AEDC	A	N	Y	PELE	M	17		0				0	0	0	0									0	0	0	0
1187	2011-09-10	AEDC	A	N	N	PELE	M	16		0				0	0	0	0									0	0	0	0
1188	2011-09-10	AEDC	A	N	N	PELE	M	17		0				0	0	0	0									0	0	0	0
1189	2011-09-10	AEDC	A	N	Y	PELE	F	20		0				0	0	0	0									0	0	0	0
1190	2011-09-10	AEDC	A	N	N	PELE	M	21		0				0	0	0	0									0	0	0	0
1191	2011-09-10	AEDC	C	N	Y	PELE	M	22		1	1			1	1	0	0									0	0	0	0
1192	2011-10-04	AEDC	A	N	N	PLFA	U	1.5	35.1	-				-	-	-	-									0	0	0	0
1193	2011-10-04	AEDC	C	N	Y	PELE	F	17		0				0	0	0	0									0	0	0	0
1194	2011-10-04	AEDC	C	N	Y	PELE	M	20		0				0	0	0	0									0	0	0	0
1195	2011-10-04	AEDC	C	N	Y	PELE	F	24		0				0	0	0	0									0	0	0	0
1196	2011-10-04	AEDC	C	N	Y	PELE	M	19		0				0	0	0	0									0	0	0	0
1197	2011-10-04	AEDC	C	N	Y	PELE	M	21		0				0	0	0	0									0	0	0	0
1198	2011-10-04	AEDC	C	N	Y	PELE	F	20		0				0	0	0	0									0	0	0	0
1199	2011-10-04	AEDC	C	N	Y	PELE	M	17		0				0	0	0	0									0	0	0	0
1200	2011-10-04	AEDC	C	N	Y	PELE	M	19		0				0	0	0	0									0	0	0	0
1201	2011-10-04	AEDC	C	N	N	PELE	F	21		0				0	0	0	0									0	0	0	0
1202	2011-10-05	AEDC	A	N	N	DIVI	M	3700		1			1	1	0	0	1									0	0	0	0
1203	2011-10-05	AEDC	C	N	Y	PELE	F	26		0				0	0	0	0									0	0	0	0
1204	2011-10-05	AEDC	C	N	Y	PELE	M	19		0				0	0	0	0									0	0	0	0
1205	2011-10-05	AEDC	A	Y	Y	PELE	M	17		0				0	0	0	0									0	0	0	0
1206	2011-10-05	AEDC	A	N	N	PELE	F	17		0				0	0	0	0									0	0	0	0
1207	2011-10-05	AEDC	A	N	Y	PELE	M	17		0				0	0	0	0									0	0	0	0
1208	2011-10-05	AEDC	A	N	Y	PELE	F	18		0				0	0	0	0									0	0	0	0
1210	2011-10-05	AEDC	A	N	Y	PELE	F	20		0				0	0	0	0									0	0	0	0
1211	2011-10-05	AEDC	A	N	Y	PELE	M	20		0				0	0	0	0									0	0	0	0
1212	2011-10-05	AEDC	A	N	Y	PELE	M	19		0				0	0	0	0									0	0	0	0
1213	2011-10-05	AEDC	A	N	Y	PELE	M	19		0				0	0	0	0									0	0	0	0
1214	2011-10-05	AEDC	A	N	Y	PELE	M	18.5		0				0	0	0	0									0	0	0	0
1215	2011-10-05	AEDC	A	N	Y	PELE	M	19		0				0	0	0	0									0	0	0	0
1216	2011-10-05	AEDC	A	N	Y	PELE	U			0				0	0	0	0									0	0	0	0
1217	2011-10-05	AEDC	A	N	Y	PELE	M	20		0				0	0	0	0									0	0	0	0
1218	2011-10-05	AEDC	A	N	Y	PELE	M	19		1	1			1	1	0	0									0	0	0	0
1219	2011-10-05	AEDC	A	N	Y	PELE	F	19		0				0	0	0	0									0	0	0	0
1220	2011-10-05	AEDC	A	N	Y	PELE	M	20		0				0	0	0	0									0	0	0	0
1221	2011-10-05	AEDC	A	N	Y	PELE	F	21		0				0	0	0	0									0	0	0	0
1222	2011-10-05	AEDC	A	N	Y	PELE	M	19		0				0	0	0	0									0	0	0	0
1223	2011-10-05	AEDC	A	N	Y	PELE	F	16		1	1			1	1	0	0									0	0	0	0
1224	2011-10-05	AEDC	A	N	Y	PELE	M	18		0				0	0	0	0									0	0	0	0
1225	2011-10-05	AEDC	A	N	Y	PELE	F	19		0				0	0	0	0									0	0	0	0
1226	2011-10-05	AEDC	A	N	Y	PELE	M	19		0				0	0	0	0									0	0	0	0
1227	2011-10-05	AEDC	C	N	Y	PELE	M	19		1	1			1	1	0	0									0	0	0	0
1228	2011-10-05	AEDC	C	N	Y	PELE	F	17		0				0	0	0	0									0	0	0	0
1229	2011-10-05	AEDC	C	Y	N	PELE	M	19		0				0	0	0	0									0	0	0	0
1230	2011-10-05	AEDC	C	N	Y	PELE	M	22		0				0	0	0	0									0	0	0	0
1231	2011-10-12	AEDC	Extra	Y	N	SCCA	U			1	1			1	1	0	0									0	0	0	0
1232	2011-10-12	AEDC	Extra	Y	N	SCCA	U			0				0	0	0	0									0	0	0	0
1233	2011-10-12	AEDC	Extra	Y	N	SCCA	U			0				0	0	0	0									0	0	0	0
1234	2012-02-11	AEDC	A	N	N	PELE	F	22		0				0	0	0	0									0	0	0	0
1235	2012-02-11	AEDC	A	N	N	PELE	F	17		0				0	0	0	0									0	0	0	0
1236	2012-02-11	AEDC	C	N	N	DIVI	M	2100		0				0	0	0	0									0	0	0	0
1237	2012-02-11	AEDC	C	N	N	DIVI	M	2700		0				0	0	0	0									0	0	0	0
1238	2012-02-11	AEDC	C	N	N	PELE	M	25		0				0	0	0	0									0	0	0	0
1239	2012-02-11	AEDC	C	N	Y	PELE	F	38		0				0	0	0	0									0	0	0	0
1240	2012-02-11	AEDC	C	N	N	PELE	F	17		0				0	0	0	0									0	0	0	0
1241	2012-02-11	AEDC	C	N	Y	PELE	M	30		0				0	0	0	0									0	0	0	0
1242	2012-02-11	AEDC	C	N	N	PELE	F	25		0				0	0	0	0									0	0	0	0
1243	2012-02-11	AEDC	C	N	N	PELE	M	22		0				0	0	0	0									0	0	0	0
1244	2012-02-12	AEDC	A	N	N	PELE	M	22		0				0	0	0	0									0	0	0	0
1245	2012-02-12	AEDC	C	N	Y	PELE	F	16		0				0	0	0	0									0	0	0	0
1246	2012-03-10	AEDC	C	N	Y	PELE	F	16		1			1	1	0	0	1			1						0	0	1	0
1247	2012-03-10	AEDC	A	N	N	PELE	F	19		1	1	0		1	1	0	0									0	0	0	0
1248	2012-03-10	AEDC	A	-	-	Human				0				0	0	0	0									0	0	0	0
1249	2012-03-10	AEDC	C	N	N	PELE	F	27		0				0	0	0	0									0	0	0	0
1250	2012-03-11	AEDC	A	N	N	SCUN	U	5	40	0																0	0	0	0
1251	2012-03-11	AEDC	A	N	N	SCUN	F	13.5	66	0																0	0	0	0
1252	2012-03-11	AEDC	C	N	N	DIVI	M	1800		0				0	0	0	0									0	0	0	0
1253	2012-03-11	AEDC	C	Y	Y	PELE	M	20		0				0	0	0	0									0	0	0	0
1254	2012-03-11	AEDC	C	Y	N	PELE	M	16		0				0	0	0	0									0	0	0	0
1255	2012-03-11	AEDC	C	N	N	PELE	F	18		0				0	0	0	0									0	0	0	0
1256	2012-03-11	AEDC	C	N	N	PELE	F	18		0				0	0	0	0									0	0	0	0
1257	2012-03-11	AEDC	C	N	N	PELE	M	17		0				0	0	0	0									0	0	0	0
1258	2012-03-25	AEDC	Extra	Y	N	SCCA	U			1			1	1	0	0	1									0	0	0	0
1259	2012-03-26	AEDC	0	-	-	Human				1			1	1	0	0	1									0	0	0	0
1260	2012-03-26	AEDC	0	-	-	Human				1			1	1	0	0	1									0	0	0	0
1261	2012-04-13	AEDC	A	-	-	Human				1			1	1	0	0	1									0	0	0	0
1262	2012-04-14	AEDC	A	N	N	PELE	M	21		1	0	1		1	0	1	0									0	0	0	0
1263	2012-04-14	AEDC	A	N	N	PELE	M	17		0				0	0	0	0									0	0	0	0
1264	2012-04-14	AEDC	A	N	Y	PELE	F	22		0				0	0	0	0									0	0	0	0
1265	2012-04-14	AEDC	A	N	N	PELE	F	20		0				0	0	0	0									0	0	0	0
1266	2012-04-14	AEDC	A	N	N	PELE	M	12		0				0	0	0	0									0	0	0	0
1267	2012-04-15	AEDC	A	N	N	PELE	M	9		0				0	0	0	0									0	0	0	0
1268	2012-04-15	AEDC	A	N	N	PELE	F	9		0				0	0	0	0									0	0	0	0
1269	2012-04-15	AEDC	A	N	N	PELE	F	21		0				0	0	0	0									0	0	0	0
1270	2012-04-15	AEDC	A	Y	Y	PELE	F	17		0				0	0	0	0									0	0	0	0
1271	2012-04-15	AEDC	C	N	N	DIVI	F	2700		12			12	10	0	0	10									0	0	0	0
1272	2012-04-15	AEDC	C	-	-	Human				1			1	1	0	0	1									0	0	0	0
1273	2012-04-14	AEDC	C	N	N	PELE	F	12		0				0	0	0	0									0	0	0	0
1274	2012-04-14	AEDC	C	N	N	PELE	M	14		0				0	0	0	0									0	0	0	0
1275	2012-04-14	AEDC	C	N	Y	PELE	M	20		0				0	0	0	0									0	0	0	0
1276	2012-04-14	AEDC	C	N	Y	PELE	F	25		0				0	0	0	0									0	0	0	0
1277	2012-04-14	AEDC	C	Y	N	PELE	F	11		0				0	0	0	0									0	0	0	0
1278	2012-04-15	AEDC	C	N	N	PELE	F	19		0				0	0	0	0									0	0	0	0
1279	2012-04-15	AEDC	C	N	N	PELE	F	16		0				0	0	0	0									0	0	0	0
1280	2012-04-15	AEDC	C	Y	N	PELE	M	14		0				0	0	0	0									0	0	0	0
1281	2012-04-15	AEDC	C	N	Y	PELE	M	14		0				0	0	0	0									0	0	0	0
1282	2012-04-15	AEDC	C	N	N	PELE	F	10		0				0	0	0	0									0	0	0	0
1283	2012-04-15	AEDC	C	N	Y	PELE	F	22		0				0	0	0	0									0	0	0	0
1284	2012-04-15	AEDC	C	N	N	PELE	M	16		0				0	0	0	0									0	0	0	0
1285	2012-04-15	AEDC	C	N	N	PELE	F	14		0				0	0	0	0									0	0	0	0
1286	2012-04-15	AEDC	C	N	N	PELE	F	23		0				0	0	0	0									0	0	0	0
1287	2012-04-15	AEDC	C	N	N	PELE	F	20		0				0	0	0	0									0	0	0	0
1288	2012-04-15	AEDC	C	N	N	PELE	F	10		0				0	0	0	0									0	0	0	0
1289	2012-04-15	AEDC	C	N	N	PELE	M	9		0				0	0	0	0									0	0	0	0
1290	2012-04-15	AEDC	C	N	Y	PELE	F	17		0				0	0	0	0									0	0	0	0
1291	2012-04-15	AEDC	A	N	N	SCUN	U	1	42.5																	0	0	0	0
1292	2012-04-15	AEDC	C	-	-	Human				1			1	1	0	0	1									0	0	0	0
1293	2012-04-15	AEDC	C	N	N	PLFA	U	4	66	1	1			1	1											1	0	0	0
1294	2012-04-15	AEDC	C	N	N	PLFA	U																			0	0	0	0
1295	2012-05-05	AEDC	A	N	N	PELE	M	17		1	1			1	1	0	0									0	0	0	0
1296	2012-05-05	AEDC	A	N	N	PELE	F	14		1	1			1	1	0	0									0	0	0	0
1297	2012-05-05	AEDC	A	N	Y	PELE	M	24		2	0	2	0	2	0	2	0									0	0	0	0
1298	2012-05-05	AEDC	A	N	N	PELE	M	18		0				0	0	0	0									0	0	0	0
1299	2012-05-05	AEDC	A	N	N	PELE	M	24		0				0	0	0	0									0	0	0	0
1300	2012-05-05	AEDC	A	N	N	PELE	F	15		0				0	0	0	0									0	0	0	0
1301	2012-05-05	AEDC	A	N	N	PELE	F	17		0				0	0	0	0									0	0	0	0
1302	2012-05-05	AEDC	A	-	-	Human				1		1		1	0	1	0		1							0	1	0	0
1303	2012-05-05	AEDC	C	N	Y	PELE	M	28		1		1		1	0	1	0									0	0	0	0
1304	2012-05-05	AEDC	C	N	N	PELE	M	13		1	1			0	0	0	0									0	0	0	0
1305	2012-05-05	AEDC	C	N	N	PELE	M	11		0				0	0	0	0									0	0	0	0
1306	2012-05-05	AEDC	C	N	N	PELE	M	14		0				0	0	0	0									0	0	0	0
1307	2012-05-05	AEDC	C	N	Y	PELE	F	11		0				0	0	0	0									0	0	0	0
1308	2012-05-05	AEDC	C	N	N	PELE	M	13		0				0	0	0	0									0	0	0	0
1309	2012-05-05	AEDC	C	N	N	PELE	M	21		0				0	0	0	0									0	0	0	0
1310	2012-05-05	AEDC	C	N	N	PELE	F	13		0				0	0	0	0									0	0	0	0
1311	2012-05-05	AEDC	C	N	N	PELE	M	14		0				0	0	0	0									0	0	0	0
1312	2012-05-05	AEDC	C	N	Y	PELE	F	22		0				0	0	0	0									0	0	0	0
1313	2012-05-05	AEDC	C	N	N	PELE	F	15		0				0	0	0	0									0	0	0	0
1314	2012-05-05	AEDC	C	N	N	PELE	M	21		0				0	0	0	0									0	0	0	0
1315	2012-05-05	AEDC	C	N	Y	PELE	M	21		0				0	0	0	0									0	0	0	0
1316	2012-05-05	AEDC	C	N	N	PELE	F	14		0				0	0	0	0									0	0	0	0
1317	2012-05-05	AEDC	C	N	N	PELE	F	19		0				0	0	0	0									0	0	0	0
1318	2012-05-05	AEDC	C	N	N	TAST	M	60		0				0	0	0	0									0	0	0	0
1319	2012-05-05	AEDC	C	N	N	DIPU	U																			0	0	0	0
1320	2012-05-06	AEDC	A	N	N	SCUN	M	6.5		4	4			4	4			4								4	0	0	0
1321	2012-05-06	AEDC	A	N	N	PLLA	M																			0	0	0	0
1322	2012-05-06	AEDC	A	N	N	CAAM	U																			0	0	0	0
1323	2012-05-06	AEDC	A	N	N	CAAM	U																			0	0	0	0
1324	2012-05-06	AEDC	A	N	N	BLBR	F	15		2	1	1		2	0	2	0									0	0	0	0
1325	2012-05-06	AEDC	A	N	N	BLBR	F	16		0				0	0	0	0									0	0	0	0
1326	2012-05-06	AEDC	A	N	N	PELE	F	22		2		2		2	0	2	0									0	0	0	0
1327	2012-05-06	AEDC	A	N	Y	PELE	M	25		2		2		2	0	2	0									0	0	0	0
1328	2012-05-06	AEDC	A	N	Y	PELE	F	16		0				0	0	0	0									0	0	0	0
1329	2012-05-06	AEDC	A	N	N	PELE	F	15		0				0	0	0	0									0	0	0	0
1330	2012-05-06	AEDC	A	N	N	PELE	F	24		0				0	0	0	0									0	0	0	0
1331	2012-05-06	AEDC	A	N	N	PELE	F	11		0				0	0	0	0									0	0	0	0
1332	2012-05-06	AEDC	A	N	N	PELE	F	20		0				0	0	0	0									0	0	0	0
1333	2012-05-06	AEDC	A	N	N	PELE	F	10		0				0	0	0	0									0	0	0	0
1334	2012-05-06	AEDC	C	N	N	PLFA	M																			0	0	0	0
1335	2012-05-06	AEDC	C	N	N	PELE	F	14		0				0	0	0	0									0	0	0	0
1336	2012-05-06	AEDC	C	Y	Y	PELE	M			0				0	0	0	0									0	0	0	0
1337	2012-05-06	AEDC	C	N	N	PELE	M	21		0				0	0	0	0									0	0	0	0
1338	2012-05-06	AEDC	C	N	Y	PELE	M	12		0				0	0	0	0									0	0	0	0
1339	2012-05-06	AEDC	C	N	N	PELE	F	14		0				0	0	0	0									0	0	0	0
1340	2012-05-06	AEDC	C	N	N	PELE	M	15		0				0	0	0	0									0	0	0	0
1341	2012-05-06	AEDC	C	N	N	PELE	F	16		0				0	0	0	0									0	0	0	0
1342	2012-05-06	AEDC	C	N	N	PELE	F	17		0				0	0	0	0									0	0	0	0
1343	2012-05-06	AEDC	C	N	Y	PELE	F	22		0				0	0	0	0									0	0	0	0
1344	2012-05-06	AEDC	C	N	N	PELE	F	16		0				0	0	0	0									0	0	0	0
1345	2012-05-06	AEDC	C	Y	Y	PELE	U			0				0	0	0	0									0	0	0	0
1346	2012-05-06	AEDC	C	N	Y	TAST	M	60		0				0	0	0	0									0	0	0	0
1347	2012-06-02	AEDC	A	N	N	PELE	F	17		1	1			0	0	0	0									0	0	0	0
1348	2012-06-02	AEDC	A	N	N	PELE	M	16		0				0	0	0	0									0	0	0	0
1349	2012-06-02	AEDC	A	N	Y	PELE	F	17		0				0	0	0	0									0	0	0	0
1350	2012-06-02	AEDC	A	N	Y	PELE	F	15		0				0	0	0	0									0	0	0	0
1351	2012-06-02	AEDC	A	N	N	PELE	M	21		0				0	0	0	0									0	0	0	0
1352	2012-06-02	AEDC	A	N	Y	PELE	M	23		0				0	0	0	0									0	0	0	0
1353	2012-06-02	AEDC	A	N	Y	PELE	M	22		0				0	0	0	0									0	0	0	0
1354	2012-06-02	AEDC	A	N	N	PELE	F	15		0				0	0	0	0									0	0	0	0
1355	2012-06-02	AEDC	A	N	N	PELE	M	23		0				0	0	0	0									0	0	0	0
1356	2012-06-02	AEDC	A	N	N	PELE	M	17		0				0	0	0	0									0	0	0	0
1357	2012-06-02	AEDC	A	N	N	PELE	M	18		0				0	0	0	0									0	0	0	0
1358	2012-06-02	AEDC	A	N	N	PELE	M	22		0				0	0	0	0									0	0	0	0
1359	2012-06-02	AEDC	A	N	Y	PELE	F	18		0				0	0	0	0									0	0	0	0
1360	2012-06-02	AEDC	A	N	N	PELE	F	13		0				0	0	0	0									0	0	0	0
1365	2012-06-02	AEDC	A	N	N	PRLO	M	5002		100		10	90	25	0	0	25				1					0	0	0	1
1366	2012-06-02	AEDC	C	N	N	PELE	M	16		1	1			1	1	0	0	1								1	0	0	0
1367	2012-06-02	AEDC	C	N	Y	PELE	F	17		4	4			3	3	0	0	3								3	0	0	0
1368	2012-06-02	AEDC	C	N	N	PELE	F	17		1	1			1	1	0	0	1								1	0	0	0
1369	2012-06-02	AEDC	C	N	Y	PELE	F	14		1	1			1	1	0	0	1								1	0	0	0
1370	2012-06-02	AEDC	C	N	N	PELE	M	13		1	1			1	1	0	0	1								1	0	0	0
1371	2012-06-02	AEDC	C	N	Y	PELE	F	16		2	2			2	2	0	0	2								2	0	0	0
1372	2012-06-02	AEDC	C	N	Y	PELE	M	16		1	1			1	1	0	0	1								1	0	0	0
1373	2012-06-02	AEDC	C	N	N	PELE	F	14		0				0	0	0	0									0	0	0	0
1374	2012-06-02	AEDC	C	N	N	PELE	M	22		0				0	0	0	0									0	0	0	0
1375	2012-06-02	AEDC	C	N	N	PELE	F	22		0				0	0	0	0									0	0	0	0
1376	2012-06-02	AEDC	C	N	N	PELE	M	17		0				0	0	0	0									0	0	0	0
1377	2012-06-02	AEDC	C	N	N	PELE	F	17		0				0	0	0	0									0	0	0	0
1378	2012-06-02	AEDC	C	N	Y	PELE	M	20		0				0	0	0	0									0	0	0	0
1379	2012-06-02	AEDC	C	N	Y	PELE	M	17		0				0	0	0	0									0	0	0	0
1380	2012-06-02	AEDC	C	N	Y	PELE	M	13		0				0	0	0	0									0	0	0	0
1381	2012-06-02	AEDC	C	N	N	PELE	F	14		0				0	0	0	0									0	0	0	0
1382	2012-06-02	AEDC	C	N	N	PELE	M	16		0				0	0	0	0									0	0	0	0
1383	2012-06-02	AEDC	C	N	N	PELE	F			0				0	0	0	0									0	0	0	0
1384	2012-06-02	AEDC	C	N	Y	PELE	M	13		0				0	0	0	0									0	0	0	0
1385	2012-06-02	AEDC	C	N	N	PELE	M	18		0				0	0	0	0									0	0	0	0
1386	2012-06-02	AEDC	C	N	N	PELE	M	18		0				0	0	0	0									0	0	0	0
1387	2012-06-02	AEDC	C	N	Y	PELE	F	23		0				0	0	0	0									0	0	0	0
1388	2012-06-02	AEDC	C	N	Y	PELE	M	18		0				0	0	0	0									0	0	0	0
1389	2012-06-02	AEDC	C	N	N	PELE	M	22		0				0	0	0	0									0	0	0	0
1391	2012-06-03	AEDC	A	N	N	MIPE	M	19		1	1			1	1	0	0	1								1	0	0	0
1392	2012-06-03	AEDC	A	N	N	PELE	M	25		1	1			1	1	0	0	1								1	0	0	0
1393	2012-06-03	AEDC	A	N	N	PELE	U	11		2	2			1	1	0	0	1								1	0	0	0
1394	2012-06-03	AEDC	A	Y	Y	PELE	U	9		0				0	0	0	0									0	0	0	0
1395	2012-06-03	AEDC	A	N	Y	PELE	M	19.5		0				0	0	0	0									0	0	0	0
1396	2012-06-03	AEDC	A	N	N	PELE	M	18		0				0	0	0	0									0	0	0	0
1397	2012-06-03	AEDC	A	N	N	PELE	M	34		0				0	0	0	0									0	0	0	0
1398	2012-06-03	AEDC	A	N	N	PELE	U	19		0				0	0	0	0									0	0	0	0
1399	2012-06-03	AEDC	A	N	N	PELE	F	14		0				0	0	0	0									0	0	0	0
1400	2012-06-03	AEDC	A	N	N	PELE	F	13.5		0				0	0	0	0									0	0	0	0
1401	2012-06-03	AEDC	A	N	Y	PELE	M	19		0				0	0	0	0									0	0	0	0
1402	2012-06-03	AEDC	A	N	N	PELE	F			1	1			0	0	0	0									0	0	0	0
1403	2012-06-03	AEDC	A	N	Y	PELE	M	21		0				0	0	0	0									0	0	0	0
1404	2012-06-03	AEDC	A	N	Y	PELE	M	23		0				0	0	0	0									0	0	0	0
1405	2012-06-03	AEDC	A	N	Y	PELE	M	21		0				0	0	0	0									0	0	0	0
1406	2012-06-03	AEDC	A	N	Y	PELE	F	17		0				0	0	0	0									0	0	0	0
1407	2012-06-03	AEDC	A	N	N	PELE	M	13		0				0	0	0	0									0	0	0	0
1408	2012-06-03	AEDC	C	N	N	MIPE	M	19		1		1		1	0	1	0									0	0	0	0
1409	2012-06-03	AEDC	C	N	N	MIPE	F	15		0				0	0	0	0									0	0	0	0
1410	2012-06-03	AEDC	C	N	N	PELE	M	22		1	1			1	1	0	0	1								1	0	0	0
1411	2012-06-03	AEDC	C	N	Y	PELE	F	24		1	1			1	1	0	0	1								1	0	0	0
1412	2012-06-03	AEDC	C	N	Y	PELE	M	16		1	1			0	0	0	0									0	0	0	0
1413	2012-06-03	AEDC	C	N	Y	PELE	F	22		1		1		1	0	1	-			?						0	0	0	0
1414	2012-06-03	AEDC	C	N	N	PELE	M	20		0				0	0	0	0									0	0	0	0
1415	2012-06-03	AEDC	C	N	Y	PELE	M	22		0				0	0	0	0									0	0	0	0
1416	2012-06-03	AEDC	C	N	Y	PELE	M	22		0				0	0	0	0									0	0	0	0
1417	2012-06-03	AEDC	C	N	Y	PELE	F	21		0				0	0	0	0									0	0	0	0
1418	2012-06-03	AEDC	C	N	N	PELE	M	15		0				0	0	0	0									0	0	0	0
1419	2012-06-03	AEDC	C	N	N	PELE	F	21		0				0	0	0	0									0	0	0	0
1420	2012-06-03	AEDC	C	N	Y	PELE	F	20		0				0	0	0	0									0	0	0	0
1421	2012-06-03	AEDC	C	N	Y	PELE	M	22		0				0	0	0	0									0	0	0	0
1422	2012-06-03	AEDC	C	N	N	PELE	M	13		0				0	0	0	0									0	0	0	0
1423	2012-06-03	AEDC	C	N	Y	PELE	F	13		0				0	0	0	0									0	0	0	0
1424	2012-06-03	AEDC	C	N	Y	PELE	M	15		0				0	0	0	0									0	0	0	0
1425	2012-06-03	AEDC	C	N	Y	PELE	F	15		0				0	0	0	0									0	0	0	0
1426	2012-06-03	AEDC	C	N	Y	PELE	M	21		0				0	0	0	0									0	0	0	0
1427	2012-06-03	AEDC	C	N	Y	PELE	M	26		0				0	0	0	0									0	0	0	0
1428	2012-06-03	AEDC	C	N	N	PELE	M	13		0				0	0	0	0									0	0	0	0
1429	2012-06-03	AEDC	C	N	Y	PELE	F	16		0				0	0	0	0									0	0	0	0
1430	2012-06-03	AEDC	C	N	N	PELE	M	18		0				0	0	0	0									0	0	0	0
1431	2012-06-03	AEDC	C	Y	N	PELE	F	19		0				0	0	0	0									0	0	0	0
1432	2012-06-03	AEDC	C	N	Y	PELE	F	16		0				0	0	0	0									0	0	0	0
1433	2012-06-03	AEDC	C	N	N	PRLO	M	5500		55		3	52	55	0	3	52									0	0	0	0
1436	2012-07-07	AEDC	A	N	N	PELE	M	23		0				0	0	0	0									0	0	0	0
1437	2012-07-07	AEDC	A	N	N	PELE	M	15		1	1			0	0	0	0									0	0	0	0
1438	2012-07-07	AEDC	A	N	Y	PELE	M	18		0				0	0	0	0									0	0	0	0
1439	2012-07-07	AEDC	A	N	Y	PELE	M	18		0				0	0	0	0									0	0	0	0
1440	2012-07-07	AEDC	A	N	Y	PELE	M	23		0				0	0	0	0									0	0	0	0
1441	2012-07-07	AEDC	A	N	Y	PELE	M	17.5		0				0	0	0	0									0	0	0	0
1442	2012-07-07	AEDC	A	N	Y	PELE	F	9.5		0				0	0	0	0									0	0	0	0
1443	2012-07-07	AEDC	A	N	Y	PELE	M	21		0				0	0	0	0									0	0	0	0
1444	2012-07-07	AEDC	A	N	Y	PELE	M	18		0				0	0	0	0									0	0	0	0
1445	2012-07-07	AEDC	A	N	Y	PELE	M	16		0				0	0	0	0									0	0	0	0
1446	2012-07-07	AEDC	A	N	N	PRLO	F	3700		50			50	52	0	4	48				1					0	0	0	1
1447	2012-07-07	AEDC	C	N	Y	PELE	M	18		0	0			0	0	0	0									0	0	0	0
1448	2012-07-07	AEDC	C	N	Y	PELE	M	18		0				0	0	0	0									0	0	0	0
1449	2012-07-07	AEDC	C	N	N	PELE	U	21		0				0	0	0	0									0	0	0	0
1450	2012-07-08	AEDC	C	N	Y	PELE	M	19		3	3			3	3	0	0	3								3	0	0	0
1451	2012-07-08	AEDC	C	N	Y	PELE	M	22		2	2			2	2	0	0	1								1	0	0	0
1452	2012-07-08	AEDC	C	N	Y	PELE	F	20		1	1			1	1	0	0	1								1	0	0	0
1453	2012-07-08	AEDC	C	N	N	PELE	M	16		0	0			0	0	0	0									0	0	0	0
1454	2012-07-08	AEDC	C	N	N	PELE	M	18		0				0	0	0	0									0	0	0	0
1455	2012-07-08	AEDC	C	N	Y	PELE	M	18		0				0	0	0	0									0	0	0	0
1456	2012-07-08	AEDC	C	N	N	PELE	F	26		0				0	0	0	0									0	0	0	0
1457	2012-07-08	AEDC	C	N	Y	PELE	F	17		0				0	0	0	0									0	0	0	0
1458	2012-07-08	AEDC	C	N	Y	PELE	F	24		0				0	0	0	0									0	0	0	0
1459	2012-07-08	AEDC	C	N	Y	PELE	M	18		0				0	0	0	0									0	0	0	0
1460	2012-07-08	AEDC	C	N	Y	PELE	F	22		0				0	0	0	0									0	0	0	0
1461	2012-07-09	AEDC	C	N	N	DIVI	F	1300		6			6	6	0	0	6									0	0	0	0
1462	2012-07-09	AEDC	C	N	N	MIPE	F	30		0				0	0	0	0									0	0	0	0
1463	2012-07-09	AEDC	C	N	N	PELE	M	22		1	1			0	0	0	0									0	0	0	0
1464	2012-07-09	AEDC	C	N	Y	PELE	M	21		1	1			1	1	0	0	1								1	0	0	0
1465	2012-07-09	AEDC	C	N	Y	PELE	M	22		0				0	0	0	0									0	0	0	0
1466	2012-07-09	AEDC	C	N	Y	PELE	M	27		0				0	0	0	0									0	0	0	0
1467	2012-07-09	AEDC	C	N	Y	PELE	M	22		0				0	0	0	0									0	0	0	0
1468	2012-07-09	AEDC	C	N	Y	PELE	M	19		0				0	0	0	0									0	0	0	0
1469	2012-07-09	AEDC	C	N	Y	PELE	M	18		0				0	0	0	0									0	0	0	0
1470	2012-07-09	AEDC	C	N	Y	PELE	F	18		0				0	0	0	0									0	0	0	0
1471	2012-07-09	AEDC	C	N	N	PELE	M	19		0				0	0	0	0									0	0	0	0
1472	2012-07-09	AEDC	C	N	N	PELE	M	20		0				0	0	0	0									0	0	0	0
1473	2012-07-09	AEDC	C	N	N	PRLO	M	1300		2			2	2	0	0	2									0	0	0	0
1474	2012-08-11	AEDC	A	N	N	DIVI	M	3000		7			7	8	0	0	8									0	0	0	0
1475	2012-08-11	AEDC	A	N	Y	PELE	M	21		1	1			62	3	5	54									0	0	0	0
1476	2012-08-11	AEDC	A	N	Y	PELE	M	21		0				0	0	0	0									0	0	0	0
1477	2012-08-11	AEDC	A	N	Y	PELE	F	18		0				0	0	0	0									0	0	0	0
1478	2012-08-11	AEDC	A	N	N	PELE	M	19		0				0	0	0	0									0	0	0	0
1479	2012-08-11	AEDC	A	N	N	PELE	M	20		0				0	0	0	0									0	0	0	0
1480	2012-08-11	AEDC	A	N	Y	PELE	M	20		0				0	0	0	0									0	0	0	0
1481	2012-08-11	AEDC	A	N	Y	PELE	M	21		0				0	0	0	0									0	0	0	0
1482	2012-08-11	AEDC	A	N	Y	PELE	M	21		0				0	0	0	0									0	0	0	0
1483	2012-08-11	AEDC	A	N	Y	PELE	M			0				0	0	0	0									0	0	0	0
1484	2012-08-11	AEDC	A	N	Y	PELE	F	16		0				0	0	0	0									0	0	0	0
1485	2012-08-11	AEDC	A	N	Y	PRLO	M	5500		67	0	0	67	0	0	0	0									0	0	0	0
1486	2012-08-11	AEDC	C	N	N	PELE	M	22		2	2			1	1	0	0									0	0	0	0
1487	2012-08-11	AEDC	C	N	Y	PELE	M	29		1	1			1	1	0	0									0	0	0	0
1488	2012-08-11	AEDC	C	N	N	PELE	M	20		1		1		1	0	1	0									0	0	0	0
1489	2012-08-11	AEDC	C	N	N	PELE	F	22		0				0	0	0	0									0	0	0	0
1490	2012-08-11	AEDC	C	N	N	PELE	F	23		0				0	0	0	0									0	0	0	0
1491	2012-08-11	AEDC	C	N	Y	PELE	F	23		0				0	0	0	0									0	0	0	0
1492	2012-08-12	AEDC	A	N	Y	PELE	M	19		1	1			1	1	0	0									0	0	0	0
1493	2012-08-12	AEDC	A	N	N	PELE	M	20		1	1			1	0	1	0		1							0	1	0	0
1494	2012-08-12	AEDC	A	N	Y	PELE	M	21		0				0	0	0	0									0	0	0	0
1495	2012-08-12	AEDC	A	N	Y	PELE	M	20		0				0	0	0	0									0	0	0	0
1496	2012-08-12	AEDC	A	N	Y	PELE	F	18		0				0	0	0	0									0	0	0	0
1497	2012-08-12	AEDC	A	N	N	PELE	M	18		0				0	0	0	0									0	0	0	0
1498	2012-08-12	AEDC	A	N	Y	PELE	F	19		0				0	0	0	0									0	0	0	0
1499	2012-08-12	AEDC	A	N	Y	PELE	M	19		0				0	0	0	0									0	0	0	0
1500	2012-08-12	AEDC	A	N	N	PRLO	M	1300		46	30	15	1	46	26	16	4	1	1							1	1	0	0
1501	2012-08-12	AEDC	A	N	N	PRLO	F	1300		43	40		3	43	40	0	3	1								1	0	0	0
1502	2012-08-12	AEDC	A	N	N	PRLO	F	4500		100			100	82	0	1	81									0	0	0	0
1503	2012-08-12	AEDC	C	N	N	DIVI	F	1300		6			6	5	0	0	5									0	0	0	0
1504	2012-08-12	AEDC	C	N	N	DIVI	F	2300		10			10	9	0	0	9									0	0	0	0
1505	2012-08-12	AEDC	C	N	N	PELE	M	18		2	2			3	3	0	0	3								3	0	0	0
1506	2012-08-12	AEDC	C	N	N	PELE	M	25		4	4			4	4	0	0	3								3	0	0	0
1507	2012-08-12	AEDC	C	N	Y	PELE	M	22		1	1			1	1	0	0	1								1	0	0	0
1508	2012-08-12	AEDC	C	N	Y	PELE	M	23		0				0	0	0	0									0	0	0	0
1509	2012-08-12	AEDC	C	N	N	PELE	F	20		0				0	0	0	0									0	0	0	0
1510	2012-08-12	AEDC	C	N	Y	PELE	M	25		0				0	0	0	0									0	0	0	0
1511	2012-08-12	AEDC	C	N	N	PELE	M	25		0				0	0	0	0									0	0	0	0
1512	2012-08-12	AEDC	C	N	N	PELE	M	18		0				0	0	0	0									0	0	0	0
1513	2012-08-12	AEDC	C	N	Y	PELE	M	18		0				0	0	0	0									0	0	0	0
1514	2012-08-12	AEDC	C	N	N	PELE	M	16		0				0	0	0	0									0	0	0	0
1515	2012-08-12	AEDC	C	N	N	PELE	M	18		0				0	0	0	0									0	0	0	0
1516	2012-08-12	AEDC	C	N	Y	PELE	M	26		0				0	0	0	0									0	0	0	0
1517	2012-08-12	AEDC	C	N	N	PELE	M	10		0				0	0	0	0									0	0	0	0
1518	2012-08-12	AEDC	C	N	Y	PRLO	M	5700		74			74	56	0	0	56									0	0	0	0
1519	2012-08-12	AEDC	C	N	N	SOREX	F	10		0				0	0	0	0									0	0	0	0
1520	2012-09-08	AEDC	A	N	N	BLBR	F	12		0				0	0	0	0									0	0	0	0
1521	2012-09-08	AEDC	A	N	Y	PELE	M	23		1	1			2	2	0	0									0	0	0	0
1522	2012-09-08	AEDC	A	N	Y	PELE	M	22		1	1			0	0	0	0									0	0	0	0
1523	2012-09-08	AEDC	A	N	Y	PELE	M	22		0				0	0	0	0									0	0	0	0
1524	2012-09-08	AEDC	A	N	Y	PELE	F	19		0				0	0	0	0									0	0	0	0
1525	2012-09-08	AEDC	A	N	Y	PELE	M	19		0				0	0	0	0									0	0	0	0
1526	2012-09-08	AEDC	A	N	Y	PELE	M	20		0				0	0	0	0									0	0	0	0
1527	2012-09-08	AEDC	A	N	Y	PELE	M	16		0				0	0	0	0									0	0	0	0
1528	2012-09-08	AEDC	C	N	N	DIVI	F	2000		0				0	0	0	0									0	0	0	0
1529	2012-09-08	AEDC	C	N	Y	PELE	M	22		3	3			3	3	0	0									0	0	0	0
1530	2012-09-08	AEDC	C	N	Y	PELE	M	25		0				0	0	0	0									0	0	0	0
1531	2012-09-08	AEDC	C	N	N	PELE	M	24		0				0	0	0	0									0	0	0	0
1532	2012-09-08	AEDC	C	N	Y	PELE	M	24		0				0	0	0	0									0	0	0	0
1533	2012-09-08	AEDC	C	N	N	PELE	M	20		0				0	0	0	0									0	0	0	0
1534	2012-09-08	AEDC	C	N	Y	PELE	M	28		0				0	0	0	0									0	0	0	0
1535	2012-09-08	AEDC	C	N	Y	PELE	M	21		0				0	0	0	0									0	0	0	0
1536	2012-09-08	AEDC	C	N	N	PRLO	F	1700		0				0	0	0	0									0	0	0	0
1537	2012-09-09	AEDC	A	Y	N	BLBR	F	8		1	1			1	1	0	0	1								1	0	0	0
1538	2012-09-09	AEDC	A	N	Y	MIPE	F	20		0				0	0	0	0									0	0	0	0
1539	2012-09-09	AEDC	A	N	Y	MIPE	F	29		0				0	0	0	0									0	0	0	0
1540	2012-09-09	AEDC	A	N	N	PELE	F	21		0				0	0	0	0									0	0	0	0
1541	2012-09-09	AEDC	A	N	N	PELE	M	23		0				0	0	0	0									0	0	0	0
1542	2012-09-09	AEDC	A	N	Y	PELE	M	20		0				0	0	0	0									0	0	0	0
1543	2012-09-09	AEDC	A	N	Y	PELE	M	22		0				0	0	0	0									0	0	0	0
1544	2012-09-09	AEDC	A	N	Y	PELE	M	23		0				0	0	0	0									0	0	0	0
1545	2012-09-09	AEDC	C	N	Y	DIVI	F	2000		0				0	0	0	0									0	0	0	0
1546	2012-09-09	AEDC	C	N	Y	PELE	F	21		1	1			1	1	0	0									0	0	0	0
1547	2012-09-09	AEDC	C	N	Y	PELE	M	22		0				0	0	0	0									0	0	0	0
1548	2012-09-09	AEDC	C	N	N	PELE	M	18		1	1			0	0	0	0									0	0	0	0
1549	2012-09-09	AEDC	C	N	N	PLFA	U	1	16	0				0	0	0	0									0	0	0	0
1550	2010-06-03	CACO	A	N	N	PELE	U			6				6	5	1	0	5	1	0	0					5	1	0	0
1551	2010-06-03	CACO	A	N	N	PELE	M			5				6	6	0	0	6	0	0	0					6	0	0	0
1552	2010-06-03	CACO	A	N	N	PELE	U							0	0	0	0									0	0	0	0
1553	2010-06-03	CACO	A	N	N	PELE	F			5				5	5	0	0	5	0	0	0					5	0	0	0
1554	2010-06-03	CACO	B	N	N	PELE	F			12				11	6	5	0	6	5	0	0					6	5	0	0
1555	2010-06-03	CACO	B	N	N	PELE	U							0	0	0	0									0	0	0	0
1556	2010-06-03	CACO	C	N	N	MYGA	M			0				0	0	0	0									0	0	0	0
1557	2010-06-03	CACO	C	N	N	PELE	M			11				12	11	1	0	1	0	0	0					1	0	0	0
1558	2010-06-03	CACO	C	N	N	GLVO	U			1				1	1	0	0	1	0	0	0					1	0	0	0
1559	2010-06-15	CACO	A	N	N	PELE	U	12.2		6				2	0	2	0	0	2	0	0					0	6	0	0
1560	2010-06-15	CACO	A	N	N	PELE	M	14.6		4				4	4	0	0	4	0	0	0					4	0	0	0
1561	2010-06-15	CACO	A	N	N	PELE	M	22.6		10				10	9	1	0	9	1	0						9	1	0	0
1562	2010-06-15	CACO	A	N	N	GLVO	M	66.5		1				1	1	0	0	1	0	0	0					1	0	0	0
1563	2010-06-15	CACO	A	N	N	PELE	F	17.9		5				4	3	1	0	3	1	0	0					3	1	0	0
1564	2010-06-15	CACO	A	N	N	PELE	M	21.5		8				8	8	0	0	8	0	0	0					8	0	0	0
1565	2010-06-15	CACO	B	N	N	PELE	U	14		9				9	9	0	0	9	0	0	0					9	0	0	0
1566	2010-06-15	CACO	B	N	N	TAST	U			7				7	4	3	0	4	3	0	0					4	3	0	0
1567	2010-06-15	CACO	B	N	N	PELE	F	21.1		5				5	3	2	0	3	1	0	0					3	1	0	0
1568	2010-06-15	CACO	B	N	N	PELE	M	26.5		2				2	1	1	0	1	1	0	0					1	1	0	0
1569	2010-06-15	CACO	B	N	N	PELE	U	24.6		0				0	0	0	0									0	0	0	0
1570	2010-06-15	CACO	B	N	N	PELE	U	18.7		0				0	0	0	0									0	0	0	0
1571	2010-06-15	CACO	B	N	N	PELE	U	27.3		13				13	11	2	0	10	2	0	0					10	2	0	0
1572	2010-06-15	CACO	B	N	N	PELE	U	22.6		4				4	4	0	0	4	0	0	0					4	0	0	0
1573	2010-06-15	CACO	B	N	N	PELE	F	19.7		18				18	18	0	0	17	0	0	0					17	0	0	0
1574	2010-06-15	CACO	B	N	N	PELE	U	23.7		0				0	0	0	0									0	0	0	0
1575	2010-06-15	CACO	B	N	N	PELE	F	15.8		1				1	1	0	0	1	0	0	0					1	0	0	0
1576	2010-06-15	CACO	B	N	N	PELE	F	18.4		1				1	1	0	0	1	0	0	0					1	0	0	0
1577	2010-06-15	CACO	B	N	N	PELE	F	14.8		9				9	8	1	0	8	1	0	0					8	1	0	0
1578	2010-06-15	CACO	B	N	N	PELE	F	20.9		7				7	7	0	0	7	0	0	0					7	0	0	0
1579	2010-06-15	CACO	C	N	N	TAST	U	67.7		4				4	1	3	0	1	3	0	0					1	3	0	0
1580	2010-06-15	CACO	C	N	N	PELE	M	16.7		0				0	0	0	0									0	0	0	0
1581	2010-06-15	CACO	C	N	N	PELE	M	16.2		5				5	5	0	0	0	0	0	0					0	0	0	0
1582	2010-06-16	CACO	A	N	N	PELE	M	22.9		5				5	3	2	0	3	2	0	0					3	2	0	0
1583	2010-06-16	CACO	A	N	Y	PELE	F	23		1				1	1	0	0	1	0	0	0					1	0	0	0
1584	2010-06-16	CACO	A	N	Y	PELE	M	14		0				0	0	0	0									0	0	0	0
1585	2010-06-16	CACO	A	N	N	PELE	F	22.8		7				7	6	1	0	6	1	0	0					6	1	0	0
1586	2010-06-16	CACO	B	N	N	PELE	F	12		0				0	0	0	0									0	0	0	0
1587	2010-06-16	CACO	B	N	N	PELE	M	22.5		5				5	4	1	0	3	1	0	0					3	1	0	0
1588	2010-06-16	CACO	B	N	N	PELE	F	15.4		12				12	10	2	0	10	2	0	0					10	2	0	0
1589	2010-06-16	CACO	B	N	N	PELE	F	11.4		5				5	5	0	0	4	0	0	0					4	0	0	0
1590	2010-06-16	CACO	B	N	N	PELE	M	19.4		0				0	0	0	0									0	0	0	0
1591	2010-06-16	CACO	B	N	N	PELE	M	21.4		8				8	8	0	0	7	0	0	0					7	0	0	0
1592	2010-06-16	CACO	B	N	N	PELE	M	12.1		4				4	4	0	0	4	0	0	0					4	0	0	0
1593	2010-06-16	CACO	B	N	Y	PELE	M	17.2		1				1	0	1	0	0	1	0	0					0	1	0	0
1594	2010-06-16	CACO	B	N	N	PELE	U	14.8		0				0	0	0	0									0	0	0	0
1595	2010-06-16	CACO	B	N	N	PELE	M	15		13				13	13	0	0	11	0	0	0					11	0	0	0
1596	2010-06-16	CACO	B	N	Y	PELE	M	16		1				1	1	0	0	1	0	0	0					1	0	0	0
1597	2010-06-16	CACO	B	N	N	PELE	U	19.6						0	0	0	0									0	0	0	0
1598	2010-06-16	CACO	B	Y	N	PELE	M	21.8		0				0	0	0	0									0	0	0	0
1599	2010-06-16	CACO	B	N	Y	PELE	F	14.8		1				1	0	1	0	0	1	0	0					0	1	0	0
1600	2010-06-16	CACO	B	N	N	PELE	M	17.6		2				2	1	1	0	0	1	0	0					0	1	0	0
1601	2010-06-16	CACO	B	N	N	PELE	M	16.4		4				4	4	0	0	3	0	0	0					3	0	0	0
1602	2010-06-16	CACO	B	N	N	PELE	F	22.7		13				13	10	3	0	10	3	0	0					10	3	0	0
1603	2010-06-16	CACO	B	N	N	TAST	U	45.4						0	0	0	0									0	0	0	0
1604	2010-06-16	CACO	C	N	N	TAST	M	54.9		0				0	0	0	0									0	0	0	0
1605	2010-06-16	CACO	C	N	N	PELE	U							0	0	0	0									0	0	0	0
1606	2010-06-16	CACO	C	N	N	PELE	M	23		2				2	2	0	0	0	0	0	0					0	0	0	0
1607	2010-06-16	CACO	C	N	Y	PELE	M	19.1		2				2	2	0	0	0	0	0	0					0	0	0	0
1608	2010-06-16	CACO	C	N	N	TAST	U	54.4		1				1	0	1	0	0	1	0	0					0	1	0	0
1609	2010-06-30	CACO	A	N	N	PELE	M	12		6				4	3	1	0	3	1	0	0					3	1	0	0
1610	2010-06-30	CACO	A	N	N	PELE	F	17.3		6				6	6	0	0	6	0	0	0					6	0	0	0
1611	2010-06-30	CACO	A	N	N	PELE	M	15.9		6				5	5	0	0	5	0	0	0					5	0	0	0
1612	2010-06-30	CACO	A	N	N	PELE	M	16.7		18				18	15	3	0	15	3	0	0					15	3	0	0
1613	2010-06-30	CACO	A	N	N	PELE	F	21.3		3				3	3	0	0	3	0	0	0					3	0	0	0
1614	2010-06-30	CACO	A	N	N	PELE	M	15.6		0				0	0	0	0									0	0	0	0
1615	2010-06-30	CACO	A	N	N	PELE	M	14.4		9				8	8	0	0	8	0	0	0					8	0	0	0
1616	2010-06-30	CACO	A	N	N	GLVO	M	19.8		0				0	0	0	0									0	0	0	0
1617	2010-06-30	CACO	A	N	N	GLVO	M	64		0				0	0	0	0									0	0	0	0
1618	2010-06-30	CACO	A	N	N	PELE	F	10.4		3				3	3	0	0	3	0	0	0					3	0	0	0
1619	2010-06-30	CACO	B	N	N	PELE	M	14		6				6	5	1	0	0	1	0	0					0	1	0	0
1620	2010-06-30	CACO	B	N	N	PELE	M	24.5		3				3	3	0	0	2	0	0	0					2	0	0	0
1621	2010-06-30	CACO	B	N	N	PELE	M	21.4		1				1	1	0	0	1	0	0	0					1	0	0	0
1622	2010-06-30	CACO	B	N	N	PELE	F	20.7		2				2	1	1	0	1	1	0	0					1	1	0	0
1623	2010-06-30	CACO	B	N	N	MYGA	M	8.8		2				2	0	2	0	0	2	0	0					0	2	0	0
1624	2010-06-30	CACO	B	N	N	PELE	U	16.4		0				0	0	0	0									0	0	0	0
1625	2010-06-30	CACO	B	N	N	PELE	M	14.8		10				10	10	0	0	8	0	0	0					8	0	0	0
1626	2010-06-30	CACO	C	N	N	PELE	M	17.9		0				0	0	0	0									0	0	0	0
1627	2010-06-30	CACO	C	N	N	PELE	M	19		0				0	0	0	0									0	0	0	0
1628	2010-06-30	CACO	C	N	N	PELE	M	15.1		1				1	1	0	0	0	0	0	0					0	0	0	0
1629	2010-06-30	CACO	C	N	N	TAST	U	54.7		1				1	0	1	0	0	1	0	0					0	1	0	0
1630	2010-06-30	CACO	C	N	N	PELE	M	18.2		3				3	3	0	0	1	0	0	0					1	0	0	0
1631	2010-06-30	CACO	C	N	N	PELE	F	23.4		4				4	0	4	0	0	0	0	0					0	0	0	0
1632	2010-06-30	CACO	C	N	N	MYGA	M	18.7		3				3	2	1	0	0	1	0	0					0	1	0	0
1633	2010-07-01	CACO	A	N	Y	PELE	M	17.4		8				8	8	0	0	8	0	0	0					8	0	0	0
1634	2010-07-01	CACO	A	N	N	PELE	M	19.9		6				6	6	0	0	6	0	0	0					6	0	0	0
1635	2010-07-01	CACO	A	N	Y	PELE	F	16.8		0				0	0	0	0									0	0	0	0
1636	2010-07-01	CACO	A	N	N	PELE	F	15.4		2				1	1	0	0	1	0	0	0					1	0	0	0
1637	2010-07-01	CACO	A	N	N	PELE	F	26.5		3				3	3	0	0	3	0	0	0					3	0	0	0
1638	2010-07-01	CACO	A	N	N	PELE	F	20.7		0				0	0	0	0									0	0	0	0
1639	2010-07-01	CACO	A	N	Y	PELE	M	15.1		0				0	0	0	0									0	0	0	0
1640	2010-07-01	CACO	A	N	Y	PELE	U	18.4						0	0	0	0									0	0	0	0
1641	2010-07-01	CACO	A	N	Y	PELE	M	12.9		2				2	2	0	0	2	0	0	0					2	0	0	0
1642	2010-07-01	CACO	A	N	N	GLVO	M	65.6		0				0	0	0	0									0	0	0	0
1643	2010-07-01	CACO	A	N	N	PELE	M	13.9		4				4	4	0	0	3	0	0	0					3	0	0	0
1644	2010-07-01	CACO	A	N	N	PELE	U	9.6		9				9	9	0	0	9	0	0	0					9	0	0	0
1645	2010-07-01	CACO	B	N	N	PELE	U	17.3		7				7	7	0	0	6	0	0	0					6	0	0	0
1646	2010-07-01	CACO	B	N	N	PELE	U	15.4						0	0	0	0									0	0	0	0
1647	2010-07-01	CACO	B	N	N	PELE	U	16.4		0				0	0	0	0									0	0	0	0
1648	2010-07-01	CACO	B	N	U	SOREX	U	3.4						0	0	0	0									0	0	0	0
1649	2010-07-01	CACO	B	N	Y	PELE	M	20		0				0	0	0	0									0	0	0	0
1650	2010-07-01	CACO	B	N	N	PELE	M	13		4				4	3	1	0	3	1	0	0					3	1	0	0
1651	2010-07-01	CACO	B	N	Y	PELE	M	20.5		1				1	1	0	0	1	0	0	0					1	0	0	0
1652	2010-07-01	CACO	B	N	N	PELE	F	14.2		1				1	1	0	0	1	0	0	0					1	0	0	0
1653	2010-07-01	CACO	B	N	N	PELE	F	14.8		0				0	0	0	0									0	0	0	0
1654	2010-07-01	CACO	B	N	N	PELE	U	19.6		7				7	7	0	0	6	0	0	0					6	0	0	0
1655	2010-07-01	CACO	B	N	Y	PELE	U	13.1		0				0	0	0	0									0	0	0	0
1656	2010-07-01	CACO	B	N	Y	PELE	M	19.1		4				4	2	2	0	2	1	0	0					2	1	0	0
1657	2010-07-01	CACO	B	N	N	PELE	M	16.3		7				7	6	1	0	5	1	0	0					5	1	0	0
1658	2010-07-01	CACO	B	N	N	PELE	F	10		0				0	0	0	0									0	0	0	0
1659	2010-07-01	CACO	B	Y	Y	PELE	M	14.9		8				8	8	0	0	8	0	0	0					8	0	0	0
1660	2010-07-01	CACO	C	N	N	PELE	M	18.5		1				1	1	0	0	1	0	0	0					1	0	0	0
1661	2010-07-01	CACO	C	N	N	PELE	M	18.4		0				0	0	0	0									0	0	0	0
1662	2010-07-01	CACO	C	N	Y	PELE	U	18.9		0				0	0	0	0									0	0	0	0
1663	2010-07-01	CACO	C	N	N	PELE	F	17.5		0				0	0	0	0									0	0	0	0
1664	2010-07-01	CACO	C	N	Y	PELE	U	14.5		1				1	1	0	0	0	0	0	0					0	0	0	0
1665	2010-07-01	CACO	C	Y	Y	PELE	U			0				0	0	0	0									0	0	0	0
1666	2010-07-01	CACO	C	N	N	PELE	M	10.3		0				0	0	0	0									0	0	0	0
1667	2010-07-01	CACO	C	N	Y	PELE	U	21.9						0	0	0	0									0	0	0	0
1668	2010-07-01	CACO	C	N	Y	TAST	U	56		0				0	0	0	0									0	0	0	0
1669	2010-07-01	CACO	C	N	N	GLVO	U	60						0	0	0	0									0	0	0	0
1670	2010-07-13	CACO	A	N	Y	PELE	U	14.2		1				1	0	1	0	0	1	0	0					0	1	0	0
1671	2010-07-13	CACO	A	N	Y	PELE	F	16.4		0				0	0	0	0									0	0	0	0
1672	2010-07-13	CACO	A	N	Y	PELE	U	23.6		0				0	0	0	0									0	0	0	0
1673	2010-07-13	CACO	A	N	Y	PELE	M	16.3		5				4	4	0	0	4	0	0	0					4	0	0	0
1674	2010-07-13	CACO	A	N	Y	PELE	F	18.5		2				2	2	0	0	2	0	0	0					2	0	0	0
1675	2010-07-13	CACO	A	N	N	PELE	M	24.4						0	0	0	0									0	0	0	0
1676	2010-07-13	CACO	A	N	Y	PELE	M	19.6		5				4	3	1	0	3	1	0	0					3	1	0	0
1677	2010-07-13	CACO	A	N	Y	PELE	F	14.3		3				2	2	0	0	2	0	0	0					2	0	0	0
1678	2010-07-13	CACO	A	N	Y	PELE	U	13.9		7				5	5	0	0	5	0	0	0					5	0	0	0
1679	2010-07-13	CACO	B	N	Y	PELE	M	22.7		1				1	1	0	0	1	0	0	0					1	0	0	0
1680	2010-07-13	CACO	B	N	U	SOREX	U	3.2		0				0	0	0	0									0	0	0	0
1681	2010-07-13	CACO	B	N	U	SOREX	M	4.3		0				0	0	0	0									0	0	0	0
1682	2010-07-13	CACO	B	N	Y	PELE	M	18		2				2	2	0	0	2	0	0	0					2	0	0	0
1683	2010-07-13	CACO	B	Y	U	SOREX	M	3.1		0				0	0	0	0									0	0	0	0
1684	2010-07-13	CACO	B	Y	U	SOREX	F	3		7				7	7	0	0	7	0	0	0					7	0	0	0
1685	2010-07-13	CACO	B	Y	U	SOREX	U	4		0				0	0	0	0									0	0	0	0
1686	2010-07-13	CACO	B	N	N	PELE	M	12.5		3				3	2	1	0	2	1	0	0					2	1	0	0
1687	2010-07-13	CACO	B	N	Y	PELE	U	16.5		6				6	6	0	0	6	0	0	0					6	0	0	0
1688	2010-07-13	CACO	B	N	Y	PELE	M	12.3		5				5	5	0	0	4	0	0	0					4	0	0	0
1689	2010-07-13	CACO	B	N	Y	PELE	M	21.3		5				5	4	1	0	4	1	0	0					4	1	0	0
1690	2010-07-13	CACO	B	N	N	PELE	U	13.5		4				4	3	1	0	3	1	0	0					3	1	0	0
1691	2010-07-13	CACO	B	N	N	MYGA	M	12.4		3				3	2	1	0	2	1	0	0					2	1	0	0
1692	2010-07-13	CACO	B	N	U	DIPU	U			0				0	0	0	0									0	0	0	0
1693	2010-07-13	CACO	C	N	Y	PELE	M	20.1		0				0	0	0	0									0	0	0	0
1694	2010-07-13	CACO	C	N	Y	PELE	M	14.8		1				1	1	0	0	0	0	0	0					0	0	0	0
1695	2010-07-13	CACO	C	N	N	PELE	M	23.2		0				0	0	0	0									0	0	0	0
1696	2010-07-13	CACO	C	N	N	PELE	F	21		0				0	0	0	0									0	0	0	0
1697	2010-07-13	CACO	C	N	Y	PELE	U	13.4		1				1	0	1	0	0	0	0	0					0	0	0	0
1698	2010-07-13	CACO	C	N	U	MYGA	U	18.3		1				1	1	0	0	0	0	0	0					0	0	0	0
1699	2010-07-13	CACO	C	N	Y	PELE	M	18.5		1				1	1	0	0	0	0	0	0					0	0	0	0
1700	2010-07-13	CACO	C	N	U	PELE	F	22.5		1				1	1	0	0	0	0	0	0					0	0	0	0
1701	2010-07-13	CACO	C	N	N	PELE	M	21.5		0				0	0	0	0									0	0	0	0
1702	2010-07-13	CACO	C	N	Y	PELE	F	17.4		2				2	2	0	0	2	0	0	0					2	0	0	0
1703	2010-07-13	CACO	C	N	Y	TAST	U	58.3		0				0	0	0	0									0	0	0	0
1704	2010-07-16	CACO	A	N	Y	PELE	U	13.5		1				1	0	1	0	0	1	0	0					0	1	0	0
1705	2010-07-16	CACO	A	N	Y	PELE	U	20.8		0				0	0	0	0									0	0	0	0
1706	2010-07-16	CACO	A	N	Y	PELE	M	24.2		0				0	0	0	0									0	0	0	0
1707	2010-07-16	CACO	A	N	Y	PELE	F	22.4		0				0	0	0	0									0	0	0	0
1708	2010-07-16	CACO	A	N	Y	PELE	M	17.8		4				5	5	0	0	5	0	0	0					5	0	0	0
1709	2010-07-16	CACO	A	Y	N	SOREX	F	2.6		0				0	0	0	0									0	0	0	0
1710	2010-07-16	CACO	A	N	N	SOREX	U	3.2		0				0	0	0	0									0	0	0	0
1711	2010-07-16	CACO	A	N	N	MYGA	U	18.6						0	0	0	0									0	0	0	0
1712	2010-07-16	CACO	A	N	N	PELE	F	13.7		2				2	1	1	0	1	1	0	0					1	1	0	0
1713	2010-07-16	CACO	A	N	Y	PELE	F	16.3		0				0	0	0	0									0	0	0	0
1714	2010-07-16	CACO	A	N	Y	PELE	M	14.3		4				4	4	0	0	4	0	0	0					4	0	0	0
1715	2010-07-16	CACO	A	N	Y	PELE	U	27		1				1	0	1	0	0	1	0	0					0	1	0	0
1716	2010-07-16	CACO	B	N	Y	PELE	M	20.7		2				2	2	0	0	2	0	0	0					2	0	0	0
1717	2010-07-16	CACO	B	N	N	MYGA	M	16.3		0				0	0	0	0									0	0	0	0
1718	2010-07-16	CACO	B	N	Y	PELE	U	15.6		0				0	0	0	0									0	0	0	0
1719	2010-07-16	CACO	B	N	Y	PELE	M			10				10	9	1	0	9	1	0	0					9	1	0	0
1720	2010-07-16	CACO	B	N	N	PELE	M	17.6		6				6	6	0	0	6	0	0	0					6	0	0	0
1721	2010-07-16	CACO	B	N	Y	PELE	F	18.4		0				0	0	0	0									0	0	0	0
1722	2010-07-16	CACO	B	N	Y	PELE	M	23.3		5				5	5	0	0	5	0	0	0					5	0	0	0
1723	2010-07-16	CACO	B	N	N	PELE	U	20.2		5				5	5	0	0	5	0	0	0					5	0	0	0
1724	2010-07-16	CACO	B	N	Y	PELE	M	14.9		6				6	6	0	0	6	0	0	0					6	0	0	0
1725	2010-07-16	CACO	B	N	Y	PELE	U	20.5		5				5	5	0	0	5	0	0	0					5	0	0	0
1726	2010-07-16	CACO	B	N	Y	PELE	U	14.1		6				6	6	0	0	6	0	0	0					6	0	0	0
1727	2010-07-16	CACO	C	N	Y	PELE	M	22.4		1				1	1	0	0	0	0	0	0					0	0	0	0
1728	2010-07-16	CACO	C	N	N	MYGA	U	19.2						0	0	0	0									0	0	0	0
1729	2010-07-16	CACO	C	N	N	PELE	F	20.4		1				1	1	0	0	1	0	0	0					1	0	0	0
1730	2010-07-16	CACO	C	N	Y	PELE	M	20.8		0				0	0	0	0									0	0	0	0
1731	2010-07-16	CACO	C	N	Y	PELE	F	16.4		1				1	1	0	0	1	0	0	0					1	0	0	0
1732	2010-07-16	CACO	C	N	Y	PELE	M	24		1				0	0	0	0	0	0	0	0					0	0	0	0
1733	2010-07-16	CACO	C	N	Y	PELE	F	14.7		0				0	0	0	0									0	0	0	0
1734	2010-07-16	CACO	C	N	Y	PELE	F	23.3		0				0	0	0	0									0	0	0	0
1735	2010-07-16	CACO	C	N	Y	PELE	M	16.6		1				1	1	0	0	1	0	0	0					1	0	0	0
1736	2010-07-16	CACO	C	N	Y	PELE	M	18.9		0				0	0	0	0									0	0	0	0
1737	2010-07-16	CACO	C	N	Y	PELE	F	18		0				0	0	0	0									0	0	0	0
1738	2010-07-27	CACO	A	N	Y	PELE	F	18.1		3				3	3	0	0	3	0	0	0					3	0	0	0
1739	2010-07-27	CACO	A	N	N	PELE	M	11.3		3				3	3	0	0	3	0	0	0					3	0	0	0
1740	2010-07-27	CACO	A	N	Y	PELE	F	10.7		2				2	2	0	0	2	0	0	0					2	0	0	0
1741	2010-07-27	CACO	A	N	Y	PELE	M	18.4		4				4	4	0	0	4	0	0	0					4	0	0	0
1742	2010-07-27	CACO	A	N	N	PELE	U	18.2		15				14	14	0	0	14	0	0	0					14	0	0	0
1743	2010-07-27	CACO	A	Y	U	SOREX	U							0	0	0	0									0	0	0	0
1744	2010-07-27	CACO	A	Y	U	SOREX	U							0	0	0	0									0	0	0	0
1745	2010-07-27	CACO	A	N	U	SOREX	U							0	0	0	0									0	0	0	0
1746	2010-07-27	CACO	A	N	Y	PELE	M	26.8		4				4	4	0	0	4	0	0	0					4	0	0	0
1747	2010-07-27	CACO	A	N	N	PELE	F	20.5		9				9	9	0	0	9	0	0	0					9	0	0	0
1748	2010-07-27	CACO	B	N	Y	PELE	M	20		2				2	1	1	0	1	1	0	0					1	1	0	0
1749	2010-07-27	CACO	B	N	Y	PELE	M	13.9		3				3	3	0	0	3	0	0	0					3	0	0	0
1750	2010-07-27	CACO	B	N	Y	PELE	F	16.3		0				0	0	0	0									0	0	0	0
1751	2010-07-27	CACO	B	N	Y	PELE	M	21		11				11	11	0	0	11	0	0	0					11	0	0	0
1752	2010-07-27	CACO	B	N	Y	PELE	M	22.4		5				5	5	0	0	5	0	0	0					5	0	0	0
1753	2010-07-27	CACO	B	N	Y	PELE	M	19.3		11				11	11	0	0	11	0	0	0					11	0	0	0
1754	2010-07-27	CACO	B	N	Y	PELE	F	16		3				3	3	0	0	3	0	0	0					3	0	0	0
1755	2010-07-27	CACO	B	N	N	GLVO	U	58.9		0				0	0	0	0									0	0	0	0
1756	2010-07-27	CACO	C	N	N	PELE	M	22		1				0	0	1	0	0	1	0	0					0	1	0	0
1757	2010-07-27	CACO	C	N	Y	PELE	M	18.8		0				0	0	0	0									0	0	0	0
1758	2010-07-27	CACO	C	N	N	MYGA	M	18.5		0				0	0	0	0									0	0	0	0
1759	2010-07-27	CACO	C	N	Y	PELE	M	12.4		0				0	0	0	0									0	0	0	0
1760	2010-07-27	CACO	C	N	Y	PELE	U	16.5						0	0	0	0									0	0	0	0
1761	2010-07-27	CACO	C	N	Y	PELE	U	17.6		1				1	1	0	0	1	0	0	0					1	0	0	0
1762	2010-07-27	CACO	C	N	Y	PELE	F	13.2		3				2	1	1	0	1	1	0	0					1	1	0	0
1763	2010-07-27	CACO	C	N	N	PELE	M	18.3		0				0	0	0	0									0	0	0	0
1764	2010-07-27	CACO	C	N	Y	PELE	M	22.1		4				4	3	1	0	0	1	0	0					0	1	0	0
1765	2010-07-27	CACO	C	N	Y	PELE	F	20.1		0				0	0	0	0									0	0	0	0
1766	2010-07-27	CACO	C	N	Y	PELE	U	18.1		1				1	0	1	0	0	1	0	0					0	1	0	0
1767	2010-07-27	CACO	C	N	Y	TAST	F	65.9		0				0	0	0	0									0	0	0	0
1768	2010-07-28	CACO	A	N	Y	PELE	F	18.8		1				0	0	0	0	0	0	0	0					0	0	0	0
1769	2010-07-28	CACO	A	N	Y	PELE	M	17		4				4	4	0	0	4	0	0	0					4	0	0	0
1770	2010-07-28	CACO	A	N	Y	PELE	M	17.8		5				5	5	0	0	5	0	0	0					5	0	0	0
1771	2010-07-28	CACO	A	N	Y	PELE	F	18		4				3	3	0	0	3	0	0	0					3	0	0	0
1772	2010-07-28	CACO	A	N	Y	PELE	F	17.6		4				4	3	1	0	3	1	0	0					3	1	0	0
1773	2010-07-28	CACO	A	N	Y	PELE	F	15.9		4				4	4	0	0	4	0	0	0					4	0	0	0
1774	2010-07-28	CACO	A	N	U	PELE	U							0	0	0	0									0	0	0	0
1775	2010-07-28	CACO	A	N	N	PELE	M	19.5		28				28	28	0	0	28	0	0	0					28	0	0	0
1776	2010-07-28	CACO	A	N	N	PELE	M	18.3		2				2	2	0	0	2	0	0	0					2	0	0	0
1777	2010-07-28	CACO	B	N	Y	PELE	F	16		1				1	1	0	0	1	0	0	0					1	0	0	0
1778	2010-07-28	CACO	B	N	N	SOREX	M	4.1		0				0	0	0	0									0	0	0	0
1779	2010-07-28	CACO	B	N	Y	PELE	M	21		8				8	8	0	0	8	0	0	0					8	0	0	0
1780	2010-07-28	CACO	B	N	Y	PELE	M	12.8		3				3	3	0	0	3	0	0	0					3	0	0	0
1781	2010-07-28	CACO	B	N	Y	PELE	M	21		5				5	5	0	0	5	0	0	0					5	0	0	0
1782	2010-07-28	CACO	B	N	Y	PELE	M	22.4		1				1	1	0	0	1	0	0	0					1	0	0	0
1783	2010-07-28	CACO	B	N	Y	PELE	M	18.6		0				0	0	0	0									0	0	0	0
1784	2010-07-28	CACO	B	N	Y	PELE	M	15.3		4				4	4	0	0	4	0	0	0					4	0	0	0
1785	2010-07-28	CACO	C	N	N	PELE	M	9.4		0				0	0	0	0									0	0	0	0
1786	2010-07-28	CACO	C	N	Y	PELE	F	19.3		1				1	1	0	0	1	0	0	0					1	0	0	0
1787	2010-07-28	CACO	C	N	Y	PELE	M	19.8		0				0	0	0	0									0	0	0	0
1788	2010-07-28	CACO	C	N	Y	PELE	F	14.9		0				0	0	0	0									0	0	0	0
1789	2010-07-28	CACO	C	N	Y	PELE	M	20.3		0				0	0	0	0									0	0	0	0
1790	2010-07-28	CACO	C	N	U	PELE	U							0	0	0	0									0	0	0	0
1791	2010-07-28	CACO	C	N	Y	PELE	M	19.8		0				0	0	0	0									0	0	0	0
1792	2010-07-28	CACO	C	N	Y	PELE	M	18.3		0				0	0	0	0									0	0	0	0
1793	2010-07-28	CACO	C	N	Y	MYGA	U	17.6						0	0	0	0									0	0	0	0
1794	2010-07-28	CACO	C	N	Y	PELE	M	19		0				0	0	0	0									0	0	0	0
1795	2010-07-28	CACO	C	N	N	PELE	F	14.8		0				0	0	0	0									0	0	0	0
1796	2010-07-28	CACO	C	N	Y	PELE	F	15.3		1				1	0	1	0	0	0	0	0					0	0	0	0
1797	2010-07-28	CACO	C	N	Y	PELE	M	20.2		0				0	0	0	0									0	0	0	0
1798	2010-08-10	CACO	A	Y	U	SOREX	U	3.2		10				10	10	0	0	10	0	0	0					10	0	0	0
1799	2010-08-10	CACO	A	Y	U	SOREX	U	2.9		10				11	11	0	0	11	0	0	0					11	0	0	0
1800	2010-08-10	CACO	A	N	U	SOREX	U	2.3		4				6	6	0	0	6	0	0	0					6	0	0	0
1801	2010-08-10	CACO	A	N	U	SOREX	U	3.6		3				1	1	0	0	1	0	0	0					1	0	0	0
1802	2010-08-10	CACO	A	N	U	SOREX	U	4.5						3	3	0	0	3	0	0	0					3	0	0	0
1803	2010-08-10	CACO	A	N	U	SOREX	U	4.2		7				7	7	0	0	7	0	0	0					7	0	0	0
1804	2010-08-10	CACO	A	N	Y	PELE	M	22.5		6				5	5	0	0	4	0	0	0					4	0	0	0
1805	2010-08-10	CACO	A	N	U	SOREX	U	2.8		5				4	4	0	0	4	0	0	0					4	0	0	0
1806	2010-08-10	CACO	A	N	N	MYGA	M	17		0				0	0	0	0									0	0	0	0
1807	2010-08-10	CACO	A	N	U	SOREX	U	3.7		2				3	3	0	0	3	0	0	0					3	0	0	0
1808	2010-08-10	CACO	A	N	N	MYGA	U	17.2		11				11	11	0	0	11	0	0	0					11	0	0	0
1809	2010-08-10	CACO	A	N	U	SOREX	U	3.2		10				10	10	0	0	10	0	0	0					10	0	0	0
1810	2010-08-10	CACO	A	Y	U	SOREX	U			7				6	6	0	0	6	0	0	0					6	0	0	0
1811	2010-08-10	CACO	A	N	N	BLBR	U			12				14	14	0	0	14	0	0	0					14	0	0	0
1812	2010-08-10	CACO	A	N	Y	BLBR	M	18.4		7				7	7	0	0	7	0	0	0					7	0	0	0
1813	2010-08-10	CACO	A	N	Y	PELE	U	19.9		8				9	8	1	0	8	0	0	0					8	0	0	0
1814	2010-08-10	CACO	A	Y	U	SOREX	U							10	10	0	0	10	0	0	0					10	0	0	0
1815	2010-08-10	CACO	A	Y	U	SOREX	U			25				25	25	0	0	25	0	0	0					25	0	0	0
1816	2010-08-10	CACO	A	N	Y	PELE	F	23.4		0				0	0	0	0									0	0	0	0
1817	2010-08-10	CACO	A	N	Y	PELE	M	25.6		5				4	4	0	0	4	0	0	0					4	0	0	0
1818	2010-08-10	CACO	A	N	Y	PELE	F	15.1		3				2	2	0	0	2	0	0	0					2	0	0	0
1819	2010-08-10	CACO	A	N	Y	PELE	U	17.4		5				5	3	2	0	3	2	0	0					3	2	0	0
1820	2010-08-10	CACO	A	N	N	PELE	M	16.8		4				5	5	0	0	5	0	0	0					5	0	0	0
1821	2010-08-10	CACO	B	Y	U	SOREX	U	5.5		11				11	11	0	0	11	0	0	0					11	0	0	0
1822	2010-08-10	CACO	B	N	U	SOREX	U	3.7		4				4	4	0	0	4	0	0	0					4	0	0	0
1823	2010-08-10	CACO	B	N	U	SOREX	U	4.2		6				6	6	0	0	6	0	0	0					6	0	0	0
1824	2010-08-10	CACO	B	N	U	SOREX	U	3.9		20				20	20	0	0	20	0	0	0					20	0	0	0
1825	2010-08-10	CACO	B	Y	U	SOREX	M	5.1		15				15	15	0	0	15	0	0	0					15	0	0	0
1826	2010-08-10	CACO	B	N	U	BLBR	U	19.9		9				9	9	0	0	9	0	0	0					9	0	0	0
1827	2010-08-10	CACO	B	N	U	BLBR	U	14.6		35				35	35	0	0	35	0	0	0					35	0	0	0
1828	2010-08-10	CACO	B	N	N	MYGA	M	19.1		2				1	1	0	0	1	0	0	0					1	0	0	0
1829	2010-08-10	CACO	B	N	Y	PELE	F	17		0				0	0	0	0									0	0	0	0
1830	2010-08-10	CACO	B	N	Y	PELE	M	19.6		22				22	22	0	0	22	0	0	0					22	0	0	0
1831	2010-08-10	CACO	B	N	N	MYGA	U	27.2		2				2	2	0	0	2	0	0	0					2	0	0	0
1832	2010-08-10	CACO	B	N	Y	PELE	F	17.6		2				2	2	0	0	2	0	0	0					2	0	0	0
1833	2010-08-10	CACO	B	N	Y	PELE	M	21.6		4				4	4	0	0	4	0	0	0					4	0	0	0
1834	2010-08-10	CACO	B	N	Y	PELE	F	16.3		4				4	4	0	0	4	0	0	0					4	0	0	0
1835	2010-08-10	CACO	B	N	N	PELE	F	18		7				7	7	0	0	6	0	0	0					6	0	0	0
1836	2010-08-10	CACO	B	N	Y	PELE	U	23.8		0				0	0	0	0									0	0	0	0
1837	2010-08-10	CACO	B	N	Y	PELE	F	21.3		5				5	5	0	0	5	0	0	0					5	0	0	0
1838	2010-08-10	CACO	B	N	Y	PELE	U	19.9		7				7	7	0	0	7	0	0	0					7	0	0	0
1839	2010-08-10	CACO	C	N	Y	PELE	F	23.3		0				0	0	0	0									0	0	0	0
1840	2010-08-10	CACO	C	N	Y	PELE	M	20.7		0				0	0	0	0									0	0	0	0
1841	2010-08-10	CACO	C	N	Y	MYGA	F	22.8		0				0	0	0	0									0	0	0	0
1842	2010-08-10	CACO	C	N	Y	PELE	M	19.6		5				5	3	2	0	1	2	0	0					1	2	0	0
1843	2010-08-10	CACO	C	N	Y	PELE	U	20.2		0				0	0	0	0									0	0	0	0
1844	2010-08-10	CACO	C	N	Y	PELE	F	17		0				0	0	0	0									0	0	0	0
1845	2010-08-10	CACO	C	N	N	PELE	M	13.7		0				0	0	0	0									0	0	0	0
1846	2010-08-10	CACO	C	N	N	PELE	M	10.2		0				0	0	0	0	0	0	0	0					0	0	0	0
1847	2010-08-10	CACO	C	N	Y	PELE	F	15.6		0				0	0	0	0									0	0	0	0
1848	2010-08-10	CACO	C	N	Y	PELE	M	19.8		0				0	0	0	0									0	0	0	0
1849	2010-08-10	CACO	C	N	Y	PELE	M	17.6		0				0	0	0	0									0	0	0	0
1850	2010-08-10	CACO	C	N	U	TAST	F	68.6		0				0	0	0	0									0	0	0	0
1851	2010-08-13	CACO	A	Y	N	SOREX	U	5.4		7				8	8	0	0	8	0	0	0					8	0	0	0
1852	2010-08-13	CACO	A	N	N	PELE	F	14.3		5				4	4	0	0	4	0	0	0					4	0	0	0
1853	2010-08-13	CACO	A	N	N	PELE	M	18.3		4				4	4	0	0	4	0	0	0					4	0	0	0
1854	2010-08-13	CACO	A	N	Y	PELE	M	18.7		9				9	9	0	0	9	0	0	0					9	0	0	0
1855	2010-08-13	CACO	A	N	Y	PELE	F	15.4		1				1	0	1	0	0	1	0	0					0	1	0	0
1856	2010-08-13	CACO	A	N	Y	PELE	M	18.9						0	0	0	0									0	0	0	0
1857	2010-08-13	CACO	A	N	Y	PELE	M	25.8		7				7	6	1	0	6	1	0	0					6	1	0	0
1858	2010-08-13	CACO	A	N	N	PELE	M	16.7		3				3	3	0	0	3	0	0	0					3	0	0	0
1859	2010-08-13	CACO	A	N	Y	GLVO	U	72.3						2	2	0	0	2	0	0	0					2	0	0	0
1860	2010-08-13	CACO	A	Y	N	BLBR	M			0				9	9	0	0	9	0	0	0					9	0	0	0
1861	2010-08-13	CACO	A	Y	U	SOREX	U			0				0	0	0	0									0	0	0	0
1862	2010-08-13	CACO	A	Y	U	SOREX	U			0				0	0	0	0									0	0	0	0
1863	2010-08-13	CACO	A	Y	U	SOREX	U			0				0	0	0	0									0	0	0	0
1864	2010-08-13	CACO	A	Y	U	SOREX	U			0				0	0	0	0									0	0	0	0
1865	2010-08-13	CACO	A	N	N	RASY	U			0				0	0	0	0									0	0	0	0
1866	2010-08-13	CACO	A	N	N	RASY	U			0				0	0	0	0									0	0	0	0
1867	2010-08-13	CACO	B	N	Y	PELE	F	18.2		6				6	6	0	0	6	0	0	0					6	0	0	0
1868	2010-08-13	CACO	B	N	N	PELE	M	21.2		3				3	3	0	0	3	0	0	0					3	0	0	0
1869	2010-08-13	CACO	B	N	N	PELE	M	22.8		6				6	6	0	0	6	0	0	0					6	0	0	0
1870	2010-08-13	CACO	B	N	Y	PELE	M	23.1		3				3	3	0	0	3	0	0	0					3	0	0	0
1871	2010-08-13	CACO	B	N	N	SOREX	U	4.1		1				1	1	0	0	0	0	0	0					0	0	0	0
1872	2010-08-13	CACO	B	N	Y	PELE	M	20.5		4				4	4	0	0	4	0	0	0					4	0	0	0
1873	2010-08-13	CACO	B	N	Y	PELE	M	23.8		2				2	2	0	0	2	0	0	0					2	0	0	0
1874	2010-08-13	CACO	B	N	Y	PELE	M	17.3		9				9	9	0	0	9	0	0	0					9	0	0	0
1875	2010-08-13	CACO	B	N	Y	PELE	M	19		17				17	17	0	0	17	0	0	0					17	0	0	0
1876	2010-08-13	CACO	B	N	N	PELE	M	22.9		1				1	1	0	0	1	0	0	0					1	0	0	0
1877	2010-08-13	CACO	B	N	N	PELE	F	22.5		1				1	1	0	0	1	0	0	0					1	0	0	0
1878	2010-08-13	CACO	B	N	Y	PELE	F	16.5		0				0	0	0	0	0	0	0	0					0	0	0	0
1879	2010-08-13	CACO	B	N	N	PELE	M	17.9		3				3	3	0	0	3	0	0	0					3	0	0	0
1880	2010-08-13	CACO	B	N	Y	PELE	F	16.1		1				1	1	0	0	0	0	0	0					0	0	0	0
1881	2010-08-13	CACO	B	Y	U	SOREX	U	2.3		0				0	0	0	0	0	0	0	0					0	0	0	0
1882	2010-08-13	CACO	C	N	Y	PELE	M	20.6		0				0	0	0	0									0	0	0	0
1883	2010-08-13	CACO	C	N	Y	PELE	M	21.1		0				0	0	0	0									0	0	0	0
1884	2010-08-13	CACO	C	N	Y	PELE	F	24.6		0				0	0	0	0									0	0	0	0
1885	2010-08-13	CACO	C	N	Y	PELE	M	17.2		0				0	0	0	0									0	0	0	0
1886	2010-08-13	CACO	C	N	Y	PELE	F	14.1		1				1	0	1	0	0	0	0	0					0	0	0	0
1887	2010-08-13	CACO	C	N	Y	PELE	M	12.9		0				0	0	0	0									0	0	0	0
1888	2010-08-13	CACO	C	N	Y	PELE	M	12.5						0	0	0	0									0	0	0	0
1889	2010-08-13	CACO	C	N	Y	PELE	M	21.5		0				0	0	0	0									0	0	0	0
1890	2010-08-31	CACO	A	N	Y	PELE	M	31.3		5				5	5	0	0	5	0	0	0					5	0	0	0
1891	2010-08-31	CACO	A	N	Y	PELE	M	21.4		7				7	7	0	0	7	0	0	0					7	0	0	0
1892	2010-08-31	CACO	A	N	Y	PELE	M	19.8		6				4	4	0	0	4	0	0	0					4	0	0	0
1893	2010-08-31	CACO	A	N	N	PELE	M	18.4		12				10	9	1	0	9	1	0	0					9	1	0	0
1894	2010-08-31	CACO	A	N	Y	PELE	M	19.1		7				7	7	0	0	7	0	0	0					7	0	0	0
1895	2010-08-31	CACO	A	N	Y	PELE	M	21.4		11				13	13	0	0	13	0	0	0					13	0	0	0
1896	2010-08-31	CACO	A	N	Y	PELE	F	17.8		4				5	5	0	0	5	0	0	0					5	0	0	0
1897	2010-08-31	CACO	A	N	Y	PELE	F	17.8						0	0	0	0									0	0	0	0
1898	2010-08-31	CACO	A	N	N	DIPU	U			0				0	0	0	0									0	0	0	0
1899	2010-08-31	CACO	A	Y	N	BLBR	U			0				0	0	0	0									0	0	0	0
1900	2010-08-31	CACO	A	Y	N	BLBR	U			0				0	0	0	0									0	0	0	0
1901	2010-08-31	CACO	A	N	N	RACL	U			0				0	0	0	0									0	0	0	0
1902	2010-08-31	CACO	A	Y	N	BLBR	U			0				0	0	0	0									0	0	0	0
1903	2010-08-31	CACO	A	N	N	PSCR	U			0				0	0	0	0									0	0	0	0
1904	2010-08-31	CACO	B	N	Y	PELE	F	21.6		2				2	2	0	0	2	0	0	0					2	0	0	0
1905	2010-08-31	CACO	B	N	Y	PELE	M	20.8		0				0	0	0	0									0	0	0	0
1906	2010-08-31	CACO	B	N	N	PELE	F	19.6		0				0	0	0	0									0	0	0	0
1907	2010-08-31	CACO	B	N	Y	PELE	F	35.1		10				10	10	0	0	10	0	0	0					10	0	0	0
1908	2010-08-31	CACO	B	N	N	SOREX	U	4.7		5				5	5	0	0	5	0	0	0					5	0	0	0
1909	2010-08-31	CACO	B	N	N	MYGA	M	22.3		13				13	13	0	0	4	0	0	0					4	0	0	0
1910	2010-08-31	CACO	B	Y	N	MYGA	U	14.1		0				0	0	0	0									0	0	0	0
1911	2010-08-31	CACO	B	N	N	DIPU	U			0				0	0	0	0									0	0	0	0
1912	2010-08-31	CACO	B	N	N	DIPU	U			0				0	0	0	0									0	0	0	0
1913	2010-08-31	CACO	C	N	Y	PELE	F	21.6		0				0	0	0	0									0	0	0	0
1914	2010-08-31	CACO	C	N	Y	PELE	M	14.1		0				0	0	0	0									0	0	0	0
1915	2010-08-31	CACO	C	N	Y	PELE	M	17.4		0				0	0	0	0									0	0	0	0
1916	2010-08-31	CACO	C	N	Y	PELE	M	15.2		0				0	0	0	0									0	0	0	0
1917	2010-08-31	CACO	C	N	Y	PELE	F	20.9		0				0	0	0	0									0	0	0	0
1918	2010-08-31	CACO	C	N	Y	PELE	M	21		0				0	0	0	0									0	0	0	0
1919	2010-09-15	CACO	A	N	Y	PELE	F	22.5		5				5	5	0	0	5	0	0	0					5	0	0	0
1920	2010-09-15	CACO	A	Y	N	MYGA	F	25		10				12	12	0	0	12	0	0	0					12	0	0	0
1921	2010-09-15	CACO	A	N	N	PELE	F	24.2		15				16	16	0	0	16	0	0	0					16	0	0	0
1922	2010-09-15	CACO	A	N	N	PELE	F	15.9		0				0	0	0	0									0	0	0	0
1923	2010-09-15	CACO	A	N	Y	PELE	M	27.6		0				0	0	0	0									0	0	0	0
1924	2010-09-15	CACO	A	N	Y	PELE	F	25.9		0				0	0	0	0									0	0	0	0
1925	2010-09-15	CACO	B	N	N	PELE	F	15.6		1				1	1	0	0	1	0	0	0					1	0	0	0
1926	2010-09-15	CACO	B	N	Y	PELE	M	24.2		4				4	4	0	0	4	0	0	0					4	0	0	0
1927	2010-09-15	CACO	B	N	N	PELE	F	15.5		0				0	0	0	0									0	0	0	0
1928	2010-09-15	CACO	B	N	Y	PELE	F	27.3		3				3	3	0	0	3	0	0	0					3	0	0	0
1929	2010-09-15	CACO	B	N	Y	PELE	F	32.8		2				2	2	0	0	2	0	0	0					2	0	0	0
1930	2010-09-15	CACO	B	N	Y	PELE	M	25		5				5	5	0	0	5	0	0	0					5	0	0	0
1931	2010-09-15	CACO	B	N	Y	PELE	F	21		0				0	0	0	0									0	0	0	0
1932	2010-09-15	CACO	C	N	N	PELE	M	18		0				0	0	0	0									0	0	0	0
1933	2010-09-15	CACO	C	Y	Y	PELE	F	20.8		0				0	0	0	0									0	0	0	0
1934	2010-09-15	CACO	C	N	Y	PELE	M	21.5		0				0	0	0	0									0	0	0	0
1935	2010-09-15	CACO	C	N	Y	PELE	F	31.3		0				0	0	0	0									0	0	0	0
1936	2010-09-15	CACO	C	N	Y	PELE	M	20.4		0				0	0	0	0									0	0	0	0
1937	2010-09-15	CACO	C	N	Y	PELE	M	22		0				0	0	0	0									0	0	0	0
1938	2010-09-15	CACO	C	N	Y	MYGA	M	18.3		0				0	0	0	0									0	0	0	0
1939	2010-09-15	CACO	C	Y	N	MYGA	F	21.2		1				0	0	0	0	0	0	0	0					0	0	0	0
1940	2010-09-15	CACO	C	N	N	TAHU	U			0				0	0	0	0									0	0	0	0
1941	2010-10-19	CACO	A	N	N	PELE	F	19.8		2				2	2	0	0	2	0	0	0					2	0	0	0
1942	2010-10-19	CACO	A	N	N	PELE	M	22.8		3				3	2	1	0	2	1	0	0					2	1	0	0
1943	2010-10-19	CACO	A	Y	Y	GLVO	M	65.2		5				5	4	1	0	4	1	0	0					4	1	0	0
1944	2010-10-19	CACO	A	Y	N	PELE	F	20.2		4				5	5	0	0	5	0	0	0					5	0	0	0
1945	2010-10-19	CACO	A	Y	N	GLVO	M	51.4						0	0	0	0									0	0	0	0
1946	2010-10-19	CACO	B	Y	N	PELE	F	24.7		1				1	1	0	0	1	0	0	0					1	0	0	0
1947	2010-10-19	CACO	B	Y	Y	PELE	M	23.9		0				0	0	0	0									0	0	0	0
1948	2010-10-19	CACO	B	N	Y	PELE	F	26.7		0				0	0	0	0									0	0	0	0
1949	2010-10-19	CACO	C	N	N	PELE	F	23.4		0				0	0	0	0									0	0	0	0
1950	2010-10-19	CACO	C	N	N	PELE	F	21.9		0				0	0	0	0									0	0	0	0
1951	2010-10-19	CACO	C	N	N	PELE	F	22.7		0				0	0	0	0									0	0	0	0
1952	2010-10-19	CACO	C	N	Y	PELE	M	17.3						0	0	0	0									0	0	0	0
1953	2010-10-19	CACO	C	N	Y	PELE	M	18.5						0	0	0	0									0	0	0	0
1954	2010-10-19	CACO	C	Y	N	GLVO	M	59.7		0				0	0	0	0									0	0	0	0
1955	2011-06-01	CACO	A	N	N	PELE	M	12.4		5				4	4	0	0	4	0	0	0					4	0	0	0
1956	2011-06-01	CACO	A	N	N	MYGA	M	28.5		2				2	0	2	0	0	1	0	0					0	1	0	0
1957	2011-06-01	CACO	A	N	U	PELE	U							0	0	0	0	0	0	0	0					0	0	0	0
1958	2011-06-01	CACO	A	N	N	PELE	M	18.9		1				1	1	0	0	1	0	0	0					1	0	0	0
1959	2011-06-01	CACO	B	N	N	PELE	F	22.5		6				6	3	3	0	3	3	0	0					3	3	0	0
1960	2011-06-01	CACO	B	N	N	PELE	F	11		0				0	0	0	0	0	0	0	0					0	0	0	0
1961	2011-06-01	CACO	B	N	N	PELE	M	15		5				5	4	1	0	0	1	0	0					0	1	0	0
1962	2011-06-01	CACO	B	N	N	PELE	F	27.4		2				2	1	1	0	1	1	0	0					1	1	0	0
1963	2011-06-01	CACO	B	N	U	DIPU	U			0				0	0	0	0	0	0	0	0					0	0	0	0
1964	2011-06-01	CACO	C	N	Y	PELE	F	24		2				1	0	1	0	0	1	0	0					0	1	0	0
1965	2011-06-01	CACO	C	N	Y	PELE	F	26.2		4				4	1	3	0	1	3	0	0					1	3	0	0
1966	2011-06-02	CACO	A	N	Y	PELE	F	38.5		0				0	0	0	0	0	0	0	0					0	0	0	0
1967	2011-06-02	CACO	B	N	N	SOCI	U	2.8		0				0	0	0	0	0	0	0	0					0	0	0	0
1968	2011-06-02	CACO	B	N	Y	PELE	M	21.5		3				3	1	2	0	1	2	0	0					1	2	0	0
1969	2011-06-02	CACO	B	N	N	PELE	M	19.1		2				2	1	1	0	1	1	0	0					1	1	0	0
1970	2011-06-02	CACO	B	N	Y	PELE	F	21.8		0				0	0	0	0	0	0	0	0					0	0	0	0
1971	2011-06-02	CACO	B	N	N	PELE	F	13.5		4				3	0	3	0	0	3	0	0					0	3	0	0
1972	2011-06-02	CACO	B	N	N	PELE	M	20.2		8				8	1	7	0	1	7	0	0					1	7	0	0
1973	2011-06-02	CACO	C	N	N	PELE	M	21.7						5	1	4	0	0	1	0	0					0	1	0	0
1974	2011-06-02	CACO	C	N	N	PELE	F	17.1		2				2	2	0	0	2	0	0	0					2	0	0	0
1975	2011-06-02	CACO	C	N	Y	PELE	F	21.6		0				0	0	0	0	0	0	0	0					0	0	0	0
1976	2011-06-02	CACO	C	N	N	PELE	F	19.8						1	1	0	0	1	0	0	0					1	0	0	0
1977	2011-06-02	CACO	C	N	N	PELE	M	15.5						5	5	0	0	5	0	0	0					5	0	0	0
1978	2011-06-02	CACO	C	N	N	TAST	M	41.5		7				7	0	7	0	0	7	0	0					0	7	0	0
1979	2011-06-21	CACO	A	N	N	PELE	M	16.5		0				0	0	0	0	0	0	0	0					0	0	0	0
1980	2011-06-21	CACO	A	N	N	PELE	M	22.9		2				2	2	0	0	2	0	0	0					2	0	0	0
1981	2011-06-21	CACO	A	N	Y	PELE	F	29.5		3				3	0	3	0	0	3	0	0					0	3	0	0
1982	2011-06-21	CACO	A	N	N	PELE	F	32.5		3				3	0	3	0	0	3	0	0					0	3	0	0
1983	2011-06-21	CACO	A	N	N	PELE	M	14.2		5				5	0	1	4	0	1	4	0					0	1	4	0
1984	2011-06-21	CACO	A	N	N	PELE	M	19.7		3				3	0	3	0	0	3	0	0					0	3	0	0
1985	2011-06-21	CACO	B	N	N	PELE	F	25.1		0				0	0	0	0	0	0	0	0					0	0	0	0
1986	2011-06-21	CACO	B	N	Y	PELE	M	21.1		1				1	0	1	0	0	1	0	0					0	1	0	0
1987	2011-06-21	CACO	B	N	N	PELE	F	13.8		1				3	2	1	0	0	1	0	0					0	1	0	0
1988	2011-06-21	CACO	B	N	Y	PELE	F	19.3		2				0	0	0	0									0	0	0	0
1989	2011-06-21	CACO	B	N	N	PELE	U	26.2		0				0	0	0	0									0	0	0	0
1990	2011-06-21	CACO	B	N	N	PELE	M	19.3						0	0	0	0									0	0	0	0
1991	2011-06-21	CACO	B	N	N	PELE	F	13.5		1				1	1	0	0	1	0	0	0					1	0	0	0
1992	2011-06-21	CACO	B	N	N	PELE	F	19.2		1				1	1	0	0	1	0	0	0					1	0	0	0
1993	2011-06-21	CACO	B	Y	N	SOCI	U			0				0	0	0	0									0	0	0	0
1994	2011-06-21	CACO	B	N	N	DIPU	U			0				0	0	0	0									0	0	0	0
1995	2011-06-21	CACO	C	N	N	PELE	M	16.2		1				1	1	0	0									0	0	0	0
1996	2011-06-21	CACO	C	N	N	PELE	M	11.9		1				1	1	0	0									0	0	0	0
1997	2011-06-21	CACO	C	N	N	PELE	F	13.1		0				0	0	0	0									0	0	0	0
1998	2011-06-21	CACO	C	N	N	PELE	M	16.2		0				0	0	0	0									0	0	0	0
1999	2011-06-21	CACO	C	N	Y	PELE	M	21.6		1				1	0	1	0	0	1	0	0					0	1	0	0
2000	2011-06-21	CACO	C	N	N	PELE	M	14.1		10				11	7	3	1	0	3	1	0					0	3	1	0
2001	2011-06-21	CACO	C	N	Y	PELE	M	18.7		0				0	0	0	0	0	0	0	0					0	0	0	0
2002	2011-06-21	CACO	C	N	Y	PELE	F	18		1				1	0	1	0	0	1	0	0					0	1	0	0
2003	2011-06-21	CACO	C	N	N	PELE	M	12.9		1				1	1	0	0									0	0	0	0
2004	2011-06-21	CACO	C	N	N	PELE	M	15.4		3				3	3	0	0									0	0	0	0
2005	2011-06-21	CACO	C	N	Y	TAST	F	85.7		0				0	0	0	0									0	0	0	0
2006	2011-06-22	CACO	A	N	N	SOCI	U	2.4		0				0	0	0	0									0	0	0	0
2007	2011-06-22	CACO	A	N	N	MYGA	M	16.4		0				0	0	0	0									0	0	0	0
2008	2011-06-22	CACO	A	N	N	BLBR	U	15.5		2				2	1	1	0	1	1							1	1	0	0
2009	2011-06-22	CACO	A	N	N	PELE	F	10.4		0				0	0	0	0									0	0	0	0
[truncated: 5,702 more rows]

## Sheet: Species codes
Explanation of the species codes in this file					(N = 7648)
Original code	AEDC	CACO	MNWR	NJ	OTNF	RI	SRS	TTRS	WI	Final code	Scientific name	Common name
AMRE									4	AMRE	American redstart
AMRO									2	AMRO	Turdus migratorius	American robin
ANCA			4		10		137	25		ANCA	Anolis carolinensis	Carolina anole
ASSE							27	1		ASSE	Aspidoscelis (Cnemidiphorus) sexlineata	racerunner
BLBR	20	25		1	6		5		119	BLBR	Blarina brevicauda	shorttail shrew
BLCA								11		BLCA	Blarina carolinensis (southern short-tailed shrew)
BUAM	2								1	BUAM	Bufo americanus	American toad
BWWA									1	BWWA	Vermivora pinus	blue-winged warbler
CECO					2					CECO	scarlet snake
COCO				2				3		COCO	Coluber constrictor	black racer
COCR									2	COCR	Condylure cristata	star nosed mole
COYE									1	COYE	Geothlypis trichas	common yellowthroat
CRPA					1					CRPA	Cryptotis parva	least shrew
DIPU		26						12		DIPU	Diadophis punctatus	ring necked snake
DIVI	50		29	1	1		48	96	8	DIVI	Didelphis virginianus	opossum
DOWO									1	DOWO	downy woodpecker
EATO									1	EATO	Pipilo erythrophthalmus	eastern towhee
EAWP									1	EAWP	eastern wood peewee
ELVU									1	ELVU	Elaphe vulpina	western fox snake
FECA				1						FECA	Felis catus	cat
FISP									4	FISP	Spizella pusilla	field sparrow
GACA					1					GACA	Gastrophryne carolinensis	eastern narrow-mouthed toad
GLVO		21					2	20	2	GLVO	Glaucomys volans	Southern Flying Squirrel
GRCA									2	GRCA	Dumetella carolinensis	gray catbird
HOWA									2	HOWA	Wilsonia citrina	hooded warbler
Human	8		4		3					Human
HYVE									1	HYVE	Hyla versicolor	grey tree frog
LIVE									1	LIVE	Liochlorophis vernalis	smooth green snake
MAPE									1	MAPE	Martes pennanti	fisher
MEME		1								MEME	Mephitis mephitis	striped skunk
MIHO	1									MIHO	Microsorex hoyi	pygmy shrew
MIPE	17	18							10	MIPE	Microtus pennsylvanicus	meadow vole
MIPI				4			1	1		MIPI	Microtus pinetorium	pine vole
NEFL								129		NEFL	Neotoma floridana	eastern woodrat
OCNU								91		OCNU	Ochrotomys nuttalli (golden mouse)
OPAT							2			OPAT	Ophisaurus attenuatus	slender glass lizard
ORPA					1					ORPA	Oryzomys palustris	rice rat
OVEN									1	OVEN	Seiurus aurocapilla	ovenbird
PEGO			34		13		261	532		PEGO	Peromyscus gossypinus	cotton mouse
PELE	1355	836	108	295	16	14			1315	PELE	Peromyscus leucopus	whitefooted mouse
PENU							3			PENU	Peromyscus nuttalli	golden mouse
PLCI									1	PLCI	Plethodon cinereus	red backed salamander
PLFA	19		15		6		7	9	14	PLFA	Plestiodon (Scincella) fasciatus	5-lined skink
PLIN	2		1		2		16			PLIN	Plestiodon (Scincella) inexpectatus	southeastern 5-lined skink
PLLA	1		8		8		66	160		PLLA	Scaphiopus holbrookii	eastern spadefoot toad
PRLO	27	1	11	5	5		61	4	53	PRLO	Procyon lotor	raccoon
PSCR		2								PSCR	Pseudacris crucifer	spring peeper
RACL		1								RACL	Rana clamitans	bronze frog/green
RANO					1		2			RANO	Rattus norvegicus	Norway rat
RASY		5								RASY	Rana sylvatica	wood frog
REVI									1	REVI	Vireo olivaceus	red-eyed vireo
SCAQ		1		1					1	SCAQ	Sus scrofa	wild pig
SCCA	4							2		SCCA	Sciurus carolinensis	gray squirrel
SCHO		6								SCHO	Scaphiopus holbrookii	eastern spadefoot toad
SCLA	1		2				82	13		SCLA	Scincella lateralis	ground skink
SCUN	11			24	10		71	46		SCUN	Sceloporus undulatus	fence lizards
SIHI							5	1		SIHI	Sigmodon hispidus	cotton rat
SOCI		130		6						SOCI	Sorex cinereus	masked shrew
Sorex	6	36					17	3	164	SOREX	Sorex spp.	sorex shrews where more than one spp. can occur
SOSP									2	SOSP	song sparrow
STOC				1					40	STOC	Storeria occipitomaculata	red bellied snake
SUSC	1				1					SUSC	Sus scrofa	wild pig
SWTH									4	SWTH	Swainsons Thrush
TAHU		1								TAHU	Tamiasciurus hudsonicus	red squirrel
TAST	2	19				1			32	TAST	Tamias striatus	chipmunk
THRP									1	THPR	Thamnophis proximus	western ribbon snake
THSA								1		THSA	Thamnophis sirtalis sirtalis	eastern garter snake
URCI									1	URCI	Urocyon cinereoargenteus	gray fox
YBFL									2	YBFL	Yellow-bellied Flycatcher
ZAHU				1					8	ZAHU	Zapus hudsonius	jumping mouse
Corrected codes	AEDC	CACO	MNWR	NJ	OTNF	RI	SRS	TTRS	WI	Corrected to …	Scientific name	Common name
CLGA		1								MYGA	Myodes gapperi	redbacked vole (was Clethrionomys gapperi)
(blank)										Unknown
4 TOED SALAMANDER									4	HESC	Hemidactylium scutatum	Four-toe salamander
BLUE TAIL MISSED							1			PLFA	Plestiodon (Scincella) fasciatus	5-lined skink
BRBL		1								BLBR	Blarina brevicauda	shorttail shrew
BT	1									TECA	Terrapene carolina	common box turtle
BUFO		1								BUAM	Bufo americanus	American toad
CAAN								1		CAAM	Carphophis amoenus	eastern worm snake
CLCR									1	COCR	Condylura cristata	starnosed mole
CLGA		74							435	MYGA	Myodes gapperi	redbacked vole (was Clethrionomys gapperi)
CLGP		1								MYGA	Myodes gapperi	redbacked vole (was Clethrionomys gapperi)
COSN					1					ELGU	Elaphe guttata	corn snake
EBTU			3							TECA	Terrapene carolina	common box turtle
Fox Squirrel								1		SCNI	Sciurus niger shermani	fox squirrel
FROG									6	PSCR	Pseudacris crucifer	spring peeper
GARTER SNAKE							1			THSA	Thamnophis sirtalis sirtalis	eastern garter snake
MIGA	1									MYGA	Myodes gapperi	redbacked vole (was Clethrionomys gapperi)
PEGO								1		PEGO	Peromyscus gossypinus	cotton mouse
PIPI		2		3						DIPU in CACO, PELE in NJ
PSPO				1						STOC	Storeria occipitomaculata	red bellied snake
Rabbit								1		SYFL	Sylvilagus floridanus	eastern cottontail rabbit
RBS	4									STOC	Storeria occipitomaculata	red bellied snake
REDBELLY SNAKE							1			STOC	Storeria occipitomaculata	red bellied snake
RNS	2									DIPU	Diadophis punctatus	ring necked snake
SCUN							1			SCUN	Sceloporus undulatus	fence lizards
southeastern shrew							1			SOLO	Sorex longirostris	Southeastern shrew
WORMS	2									CAAM	Carphophis amoenus	eastern worm snake
WOSN			1							CAAM	Carphophis amoenus	eastern worm snake

## Sheet: diversity-2011-12
animals physically captured in traps or by hand								camera trap results						species richness estimated by SPECRICH
state	by array	array	latitude	diversity	spprchnss	evenness		state	array	latitude	camsprchns			site	latitude	spprchnss	SE
WI		FTMA	44	1.53	13	0.52		WI	FTMA	44	14			FL	30.7	24	2.8284
WI		FTMB	44	1.3	14	0.38		WI	FTMB	44	14			AL	33	17	2.8284
WI		FTMC	44	1.08	10	0.3		WI	FTMC	44	14			SC	33.3	25	3.1623
MA		CACOA	41.9	0.97	8	0.27		MA	CACOA	41.9	6			TN	35.3	20	3.1623
MA		CACOB	41.9	0.95	8	0.3		MA	CACOB	41.9	9			NJ	39.5	20.0918	4.0058
MA		CACOC	41.9	0.99	10	0.26		MA	CACOC	41.9	8			MA	41.9	16	2.8284
NJ		NJA	39.5	0.51	10	0.1		NJ	NJA	39.5	9			WI	44	21	2.8284
NJ		NJB	39.5	1.03	7	0.34		NJ	NJB	39.5	8
NJ		NJC	39.5	0.54	5	0.13		NJ	NJC	39.5	5
TN		AEDCA	35.3	0.52	12	0.1		NC	MNWA	35.5	7
TN		AEDCB	35.3	0.59	9	0.12		NC	MNWB	35.5	7
TN		AEDCC	35.3	0.56	11	0.11		NC	MNWC	35.5	10
SC		SRSA	33.3	1.82	11	0.67		TN	AEDCA	35.3	11
SC		SRSB	33.3	2.05	16	0.68		TN	AEDCB	35.3	6
SC		SRSC	33.3	1.72	11	0.56		TN	AEDCC	35.3	13
AL		OTNFA	33	1.5	8	0.47		SC	SRSA	33.3	8
AL		OTNFB	33	2.04	11	0.68		SC	SRSB	33.3	10
FL		TTRSA	30.7	1.41	12	0.38		SC	SRSC	33.3	5
FL		TTRSB	30.7	1.64	13	0.53		AL	OTNFA	33	14
FL		TTRSC	30.7	1.66	15	0.53		AL	OTNFB	33	9
								FL	TTRSA	30.7	11
								FL	TTRSB	30.7	11
								FL	TTRSC	30.7	9
