# Supplementary material for: Why Lyme disease is common in the northern US, but rare in the south: The roles of host choice, host-seeking behavior, and tick density
Source: PLoS Biol. 2021 Jan 28;19(1):e3001066. doi: 10.1371/journal.pbio.3001066 (PMC7842935; doi:10.1371/journal.pbio.3001066)
Supplement: S4 Data — Means are average numbers of ticks collected from all hosts per sample. (XLSX) [file pbio.3001066.s008.xlsx]

## Sheet: LL-2011
site	array	tksonhsts	samples	latitude	tcks/sample
FL	A	18	10	30.7	1.8
	B	20	10	30.7	2
	C	150	10	30.7	15
AL	A	0	2	33	0
	B	12	2	33	6
	C	0	2	33	0
SC	A	4	10	33.3	0.4
	B	23	10	33.3	2.3
	C	4	10	33.3	0.4
TN	A	1	2	35.3	0.5
	C	5	2	35.3	2.5
NJ	A	247	5	39.5	49.4
	B	23	5	39.5	4.6
	C	59	5	39.5	11.8
MA	A	139	6	41.9	23.1667
	B	347	6	41.9	57.8333
	C	32	6	41.9	5.33333
WI	A	250	8	44	31.25
	B	212	8	44	26.5
	C	179	8	44	22.375

## Sheet: LL-2012
site	array	tksonhsts	samples	latitude	tcks/sample
FL	A	56	15	30.7	3.73333
	B	5	13	30.7	0.384615
	C	11	15	30.7	0.733333
AL	A	4	3	33	1.33333
	C	9	4	33	2.25
SC	A	19	7	33.3	2.71429
	B	2	7	33.3	0.285714
	C	0	7	33.3	0
TN	A	0	6	35.3	0
	C	11	6	35.3	1.83333
NJ	A	55	3	39.5	18.3333
	B	8	3	39.5	2.66667
	C	41	3	39.5	13.6667
MA	A	36	5	41.9	7.2
	B	30	5	41.9	6
	C	10	5	41.9	2
WI	A	380	8	44	47.5
	B	734	8	44	91.75
	C	365	8	44	45.625

## Sheet: NN-2011
site	array	tksonhsts	samples	latitude	tcks/sample
FL	A	29	11	30.7	2.63636
	B	33	10	30.7	3.3
	C	79	11	30.7	7.18182
AL	A	0	2	33	0
	B	9	2	33	4.5
	C	0	2	33	0
SC	A	3	17	33.3	0.176471
	B	2	17	33.3	0.117647
	C	0	16	33.3	0
TN	A	7	5	35.3	1.4
	B	3	2	35.3	1.5
	C	2	5	35.3	0.4
NJ	A	7	5	39.5	1.4
	B	0	5	39.5	0
	C	0	5	39.5	0
MA	A	22	6	41.9	3.66667
	B	17	6	41.9	2.83333
	C	15	6	41.9	2.5
WI	A	35	8	44	4.375
	B	77	8	44	9.625
	C	24	8	44	3

## Sheet: NN-2012
site	array	tksonhsts	samples	latitude	tcks/sample
FL	A	39	15	30.7	2.6
	B	15	13	30.7	1.15385
	C	28	15	30.7	1.86667
AL	C	3	1	33	3
SC	A	11	11	33.3	1
	B	2	11	33.3	0.181818
	C	1	11	33.3	0.0909091
TN	A	0	5	35.3	0
	C	0	5	35.3	0
NJ	A	0	1	39.5	0
	B	0	1	39.5	0
	C	5	1	39.5	5
MA	A	1	5	41.9	0.2
	B	4	5	41.9	0.8
	C	2	5	41.9	0.4
WI	A	30	8	44	3.75
	B	82	8	44	10.25
	C	16	8	44	2
