# Supplementary material for: Why Lyme disease is common in the northern US, but rare in the south: The roles of host choice, host-seeking behavior, and tick density
Source: PLoS Biol. 2021 Jan 28;19(1):e3001066. doi: 10.1371/journal.pbio.3001066 (PMC7842935; doi:10.1371/journal.pbio.3001066)
Supplement: S5 Data — (XLSX) [file pbio.3001066.s009.xlsx]

## Sheet: TN-larvae
hosts	prop-hosts	prop-larvae
MICE	0.913	0.917
VOLES	0	0
SHREWS	0.0097	0
OTHER SMALL MAMMALS	0	0
MEDIUM MAMMALS	0.063	0
SKINKS	0.0097	0.083
OTHER LIZARDS	0.0048	0
SNAKES	0	0

## Sheet: MA-larvae
hosts	prop-hosts	prop-larvae
MICE	0.785	0.751
VOLES	0.053	0.106
SHREWS	0.09	0.14
OTHER SMALL MAMMALS	0.025	0.0034
MEDIUM MAMMALS	0.0062	0
SKINKS	0	0
OTHER LIZARDS	0	0
SNAKES	0.04	0

## Sheet: NC-larvae
hosts	prop-hosts	prop-larvae
MICE	0.602	0.509
VOLES	0	0
SHREWS	0	0
OTHER SMALL MAMMALS	0	0
MEDIUM MAMMALS	0.253	0.075
SKINKS	0.145	0.414
OTHER LIZARDS	0	0
SNAKES	0	0

## Sheet: NJ-larvae
hosts	prop-hosts	prop-larvae
MICE	0.833	0.975
VOLES	0.0139	0.0185
SHREWS	0.0069	0
OTHER SMALL MAMMALS	0	0
MEDIUM MAMMALS	0.0208	0
SKINKS	0	0
OTHER LIZARDS	0.0972	0.00693
SNAKES	0.0278	0

## Sheet: AL-larvae
hosts	prop-hosts	prop-larvae
MICE	0.459	0.16
VOLES	0	0
SHREWS	0.162	0.36
OTHER SMALL MAMMALS	0.027	0
MEDIUM MAMMALS	0.027	0
SKINKS	0.108	0.48
OTHER LIZARDS	0.216	0
SNAKES	0	0

## Sheet: SC-larvae
hosts	prop-hosts	prop-larvae
MICE	0.15	0.288
VOLES	0	0
SHREWS	0.0075	0
OTHER SMALL MAMMALS	0.0075	0
MEDIUM MAMMALS	0.113	0
SKINKS	0.301	0.673
OTHER LIZARDS	0.414	0.038
SNAKES	0.0075	0

## Sheet: FL-larvae
hosts	prop-hosts	prop-larvae
MICE	0.403	0.0308
VOLES	0	0
SHREWS	0	0
SQUIRRELS, RATS	0.114	0
MEDIUM MAMMALS	0.0678	0.004
SKINKS	0.284	0.915
OTHER LIZARDS	0.11	0.05
SNAKES	0.021	0

## Sheet: WI-larvae
hosts	prop-hosts	prop-larvae
MICE	0.564	0.712
VOLES	0.238	0.088
SHREWS	0.119	0.117
OTHER SMALL MAMMALS	0.025	0.019
MEDIUM MAMMALS	0.038	0.06
SKINKS	0.0066	0.0033
OTHER LIZARDS	0	0
SNAKES	0.0099	0

## Sheet: TN-nymphs
hosts	prop-hosts	prop-nymphs
MICE	0.892	0.667
VOLES	0.015	0
SHREWS	0	0
OTHER SMALL MAMMALS	0.0039	0
MEDIUM MAMMALS	0.046	0
SKINKS	0.015	0.167
OTHER LIZARDS	0.015	0.167
SNAKES	0.012	0

## Sheet: MA-nymphs
hosts	prop-hosts	prop-nymphs
MICE	0.785	0.934
VOLES	0.053	0.049
SHREWS	0.09	0.016
OTHER SMALL MAMMALS	0.025	0
MEDIUM MAMMALS	0.0062	0
SKINKS	0	0
OTHER LIZARDS	0	0
SNAKES	0.04	0

[truncated: 6 more sheets: NC-nymphs, NJ-nymphs, AL-nymphs, SC-nymphs, FL-nymphs, WI-nymphs]
