# Supplementary material for: Why Lyme disease is common in the northern US, but rare in the south: The roles of host choice, host-seeking behavior, and tick density
Source: PLoS Biol. 2021 Jan 28;19(1):e3001066. doi: 10.1371/journal.pbio.3001066 (PMC7842935; doi:10.1371/journal.pbio.3001066)
Supplement: S6 Data — OR with 95% confidence limits for latitudinal trends in proportion from each host category. OR, odds ratio. (XLSX) [file pbio.3001066.s010.xlsx]

## Sheet: larvae
	mice	voles	shrews	squirrels/rats	medium mammals	skinks	other lizards
OR	1.4	5.503	1.386	7.667	4.893	0.497	0.721
low	1.354	4.508	1.229	3.905	3.882	0.462	0.627
high	1.448	6.718	1.563	15.091	6.169	0.535	0.828

## Sheet: nymphs
	mice	voles	shrews	squirrels/rats	medium mammals	skinks	other lizards
OR	1.276	1.773	1.352		1.37	0.299	0.84
low	1.224	1.107	0.803	0	1.205	0.219	0.735
high	1.33	2.84	2.278	3	1.557	0.408	0.959
