# Supplementary material for: Why Lyme disease is common in the northern US, but rare in the south: The roles of host choice, host-seeking behavior, and tick density
Source: PLoS Biol. 2021 Jan 28;19(1):e3001066. doi: 10.1371/journal.pbio.3001066 (PMC7842935; doi:10.1371/journal.pbio.3001066)
Supplement: S7 Data — (XLSX) [file pbio.3001066.s011.xlsx]

## Sheet: FL
hostcat	lnhostsncat	lprophostsncat	nlarvaencat	proplarvaencat	nnhostsncat	nprophostsncat	nnymphsncat	propnymphsncat	hostcatn		L-Ph X Pt	N-Ph X Pt
mice	95	0.411255	8	0.0307692	100	0.420168	1	0.0044843	1		0.380486	0.415684
voles	0	0	0	0	0	0	0	0	2		0	0
shrews	0	0	0	0	0	0	0	0	3		0	0
squirrelsnrats	27	0.116883	0	0	27	0.113445	0	0	4		0.116883	0.113445
mediummams	16	0.0692641	1	0.00384615	18	0.0756303	0	0	5		0.0654179	0.0756303
skinks	67	0.290043	238	0.915385	67	0.281513	218	0.977578	6		0.625341	0.696066
olizards	26	0.112554	13	0.05	26	0.109244	4	0.0179372	7		0.0625541	0.0913065
sum	231	1	260	1	238	1	223	1			1.25068	1.39213
										%similarity	37.4659	30.3934

## Sheet: AL
hostcat	lnhostsncat	lprophostsncat	nlarvaencat	proplarvaencat	nnhostsncat	nprophostsncat	nnymphsncat	propnymphsncat	hostcatn		L-Ph X Pt	N-Ph X Pt
mice	17	0.459459	4	0.16	3	0.1875	0	0	1		0.299459	0.1875
voles	0	0	0	0	0	0	0	0	2		0	0
shrews	6	0.162162	9	0.36	0	0	0	0	3		0.197838	0
squirrelsnrats	1	0.027027	0	0	0	0	0	0	4		0.027027	0
mediummams	1	0.027027	0	0	2	0.125	0	0	5		0.027027	0.125
skinks	4	0.108108	12	0.48	5	0.3125	9	0.75	6		0.371892	0.4375
olizards	8	0.216216	0	0	6	0.375	3	0.25	7		0.216216	0.125
sum	37	1	25	1	16	1	12	1			1.13946	0.875
										%similarity	43.027	56.25

## Sheet: SC
hostcat	lnhostsncat	lprophostsncat	nlarvaencat	proplarvaencat	nnhostsncat	nprophostsncat	nnymphsncat	propnymphsncat	hostcatn		L-Ph X Pt	N-Ph X Pt
mice	20	0.151515	15	0.288462	29	0.145729	3	0.157895	1		0.136946	0.0121661
voles	0	0	0	0	0	0	0	0	2		0	0
shrews	1	0.00757576	0	0	1	0.00502513	0	0	3		0.00757576	0.00502513
squirrelsnrats	1	0.00757576	0	0	1	0.00502513	0	0	4		0.00757576	0.00502513
mediummams	15	0.113636	0	0	24	0.120603	1	0.0526316	5		0.113636	0.0679714
skinks	40	0.30303	35	0.673077	56	0.281407	12	0.631579	6		0.370047	0.350172
olizards	55	0.416667	2	0.0384615	88	0.442211	3	0.157895	7		0.378205	0.284316
sum	132	1	52	1	199	1	19	1			1.01399	0.724676
										%similarity	49.3007	63.7662

## Sheet: TN
hostcat	lnhostsncat	lprophostsncat	nlarvaencat	proplarvaencat	nnhostsncat	nprophostsncat	nnymphsncat	propnymphsncat	hostcatn		L-Ph X Pt	N-Ph X Pt
mice	430	0.914894	45	0.865385	404	0.918182	12	0.75	1		0.049509	0.168182
voles	5	0.0106383	0	0	8	0.0181818	0	0	2		0.0106383	0.0181818
shrews	8	0.0170213	0	0	3	0.00681818	0	0	3		0.0170213	0.00681818
squirrelsnrats	0	0	0	0	1	0.00227273	0	0	4		0	0.00227273
mediummams	19	0.0404255	0	0	12	0.0272727	0	0	5		0.0404255	0.0272727
skinks	7	0.0148936	7	0.134615	8	0.0181818	2	0.125	6		0.119722	0.106818
olizards	1	0.00212766	0	0	4	0.00909091	2	0.125	7		0.00212766	0.115909
sum	470	1	52	1	440	1	16	1			0.239444	0.445455
										%similarity	88.0278	77.7273

## Sheet: NC
hostcat	lnhostsncat	lprophostsncat	nlarvaencat	proplarvaencat	nnhostsncat	nprophostsncat	nnymphsncat	propnymphsncat	hostcatn		L-Ph X Pt	N-Ph X Pt
mice	50	0.60241	27	0.509434	50	0.609756	1	0.2	1		0.0929757	0.409756
voles	0	0	0	0	0	0	0	0	2		0	0
shrews	0	0	0	0	0	0	0	0	3		0	0
squirrelsnrats	0	0	0	0	0	0	0	0	4		0	0
mediummams	21	0.253012	4	0.0754717	21	0.256098	3	0.6	5		0.17754	0.343902
skinks	12	0.144578	22	0.415094	11	0.134146	1	0.2	6		0.270516	0.0658537
olizards	0	0	0	0	0	0	0	0	7		0	0
sum	83	1	53	1	82	1	5	1			0.541032	0.819512
										%similarity	72.9484	59.0244

## Sheet: NJ
hostcat	lnhostsncat	lprophostsncat	nlarvaencat	proplarvaencat	nnhostsncat	nprophostsncat	nnymphsncat	propnymphsncat	hostcatn		L-Ph X Pt	N-Ph X Pt
mice	120	0.857143	422	0.974596	99	0.883929	12	1	1		0.117453	0.116071
voles	2	0.0142857	8	0.0184758	2	0.0178571	0	0	2		0.00419004	0.0178571
shrews	1	0.00714286	0	0	1	0.00892857	0	0	3		0.00714286	0.00892857
squirrelsnrats	0	0	0	0	0	0	0	0	4		0	0
mediummams	3	0.0214286	0	0	3	0.0267857	0	0	5		0.0214286	0.0267857
skinks	0	0	0	0	0	0	0	0	6		0	0
olizards	14	0.1	3	0.00692841	7	0.0625	0	0	7		0.0930716	0.0625
sum	140	1	433	1	112	1	12	1			0.243286	0.232143
										%similarity	87.8357	88.3929

## Sheet: MA
hostcat	lnhostsncat	lprophostsncat	nlarvaencat	proplarvaencat	nnhostsncat	nprophostsncat	nnymphsncat	propnymphsncat	hostcatn		L-Ph X Pt	N-Ph X Pt
mice	252	0.818182	446	0.750842	252	0.818182	57	0.934426	1		0.0673401	0.116244
voles	17	0.0551948	63	0.106061	17	0.0551948	3	0.0491803	2		0.0508658	0.00601448
shrews	29	0.0941558	83	0.139731	29	0.0941558	1	0.0163934	3		0.0455748	0.0777624
squirrelsnrats	8	0.025974	2	0.003367	8	0.025974	0	0	4		0.022607	0.025974
mediummams	2	0.00649351	0	0	2	0.00649351	0	0	5		0.00649351	0.00649351
skinks	0	0	0	0	0	0	0	0	6		0	0
olizards	0	0	0	0	0	0	0	0	7		0	0
sum	308	1	594	1	308	1	61	1			0.192881	0.232489
										%similarity	90.3559	88.3756

## Sheet: WI
hostcat	lnhostsncat	lprophostsncat	nlarvaencat	proplarvaencat	nnhostsncat	nprophostsncat	nnymphsncat	propnymphsncat	hostcatn		L-Ph X Pt	N-Ph X Pt
mice	341	0.569282	1504	0.712121	331	0.562925	137	0.511194	1		0.142839	0.0517311
voles	144	0.240401	186	0.0880682	146	0.248299	33	0.123134	2		0.152332	0.125165
shrews	72	0.1202	248	0.117424	70	0.119048	3	0.011194	3		0.00277609	0.107854
squirrelsnrats	15	0.0250417	41	0.0194129	15	0.0255102	34	0.126866	4		0.00562886	0.101355
mediummams	23	0.0383973	126	0.0596591	22	0.037415	61	0.227612	5		0.0212618	0.190197
skinks	4	0.0066778	7	0.00331439	4	0.00680272	0	0	6		0.0033634	0.00680272
olizards	0	0	0	0	0	0	0	0	7		0	0
sum	599	1	2112	1	588	1	268	1			0.328202	0.583105
										%similarity	83.5899	70.8448

## Sheet: %sim-w-lat
Larvae	site	latitude	%similarity	Nymphs	latitude	%similarity
	FL	30.7	37.5		30.7	30.4
	AL	33	43		33	56.3
	SC	33.3	49.3		33.3	63.8
	TN	35.3	88		35.3	77.7
	NC	35.5	72.9		35.5	59
	NJ	39.5	87.8		39.5	88.4
	MA	41.9	90.4		41.9	88.4
	WI	44	83.6		44	70.8
