# Supplementary material for: Why Lyme disease is common in the northern US, but rare in the south: The roles of host choice, host-seeking behavior, and tick density
Source: PLoS Biol. 2021 Jan 28;19(1):e3001066. doi: 10.1371/journal.pbio.3001066 (PMC7842935; doi:10.1371/journal.pbio.3001066)
Supplement: S9 Data — Estimated total numbers of ticks per mouse over the season at each site based on data from 2011 and 2012. See Materials and methods section for calculation methods. (XLSX) [file pbio.3001066.s013.xlsx]

## Sheet: Pe
bites	1% inf	10% inf	20% inf	30% inf			site	nymphs/mouse
0	0	0	0	0			WI	23.1
0.5	0.00501256	0.0513167	0.105573	0.16334			MA	9.4
1	0.01	0.1	0.2	0.3			RI	10.1
1.5	0.0149624	0.146185	0.284458	0.414338			NJ	3.3
2	0.0199	0.19	0.36	0.51			NC	0.9
2.5	0.0248128	0.231567	0.427567	0.590037			TN	1.1
3	0.029701	0.271	0.488	0.657			SC	8.4
3.5	0.0345647	0.30841	0.542053	0.713026			AL	0
4	0.039404	0.3439	0.5904	0.7599			FL	0.6
4.5	0.044219	0.377569	0.633643	0.799118
5	0.04901	0.40951	0.67232	0.83193
5.5	0.0537768	0.439812	0.706914	0.859383
6	0.0585199	0.468559	0.737856	0.882351
6.5	0.0632391	0.495831	0.765531	0.901568
7	0.0679347	0.521703	0.790285	0.917646
7.5	0.0726067	0.546248	0.812425	0.931097
8	0.0772553	0.569533	0.832228	0.942352
8.5	0.0818806	0.591623	0.84994	0.951768
9	0.0864828	0.61258	0.865782	0.959646
9.5	0.0910618	0.632461	0.879952	0.966238
10	0.0956179	0.651322	0.892626	0.971752
10.5	0.100151	0.669215	0.903962	0.976366
11	0.104662	0.686189	0.914101	0.980227
11.5	0.10915	0.702293	0.923169	0.983456
12	0.113615	0.71757	0.931281	0.986159
12.5	0.118058	0.732064	0.938535	0.98842
13	0.122479	0.745813	0.945024	0.990311
13.5	0.126878	0.758857	0.950828	0.991894
14	0.131254	0.771232	0.95602	0.993218
14.5	0.135609	0.782972	0.960663	0.994326
15	0.139942	0.794109	0.964816	0.995252
15.5	0.144253	0.804675	0.96853	0.996028
16	0.148542	0.814698	0.971853	0.996677
16.5	0.15281	0.824207	0.974824	0.99722
17	0.157057	0.833228	0.977482	0.997674
17.5	0.161282	0.841786	0.979859	0.998054
18	0.165486	0.849905	0.981986	0.998372
18.5	0.169669	0.857608	0.983887	0.998638
19	0.173831	0.864915	0.985588	0.99886
19.5	0.177973	0.871847	0.98711	0.999046
20	0.182093	0.878423	0.988471	0.999202
20.5	0.186193	0.884662	0.989688	0.999332
21	0.190272	0.890581	0.990777	0.999441
21.5	0.194331	0.896196	0.99175	0.999533
22	0.198369	0.901523	0.992621	0.999609
22.5	0.202388	0.906576	0.9934	0.999673
23	0.206386	0.911371	0.994097	0.999726
23.5	0.210364	0.915919	0.99472	0.999771
24	0.214322	0.920234	0.995278	0.999808
24.5	0.21826	0.924327	0.995776	0.99984
25	0.222179	0.92821	0.996222	0.999866
